# Supplementary material for: Global disruption of coral broadcast spawning associated with artificial light at night
Source: Nat Commun. 2023 May 15;14:2511. doi: 10.1038/s41467-023-38070-y (PMC10185496; doi:10.1038/s41467-023-38070-y)
Supplement: Supplementary file 4 — Source data [file 41467_2023_38070_MOESM4_ESM.xlsx]

## Sheet: Figure 1
Obs_ID	Subsite_ID	Region	Ecoregion_ID	Country	Site	Subsite	Latitude	Longitude
1211	36	Western and Central Pacific	78	Australia	Orpheus Island	Little Pioneer Bay	-18.6112	146.487
1212	36	Western and Central Pacific	78	Australia	Orpheus Island	Little Pioneer Bay	-18.6112	146.487
1213	36	Western and Central Pacific	78	Australia	Orpheus Island	Little Pioneer Bay	-18.6112	146.487
1215	36	Western and Central Pacific	78	Australia	Orpheus Island	Little Pioneer Bay	-18.6112	146.487
1216	36	Western and Central Pacific	78	Australia	Orpheus Island	Little Pioneer Bay	-18.6112	146.487
1217	36	Western and Central Pacific	78	Australia	Orpheus Island	Little Pioneer Bay	-18.6112	146.487
1218	36	Western and Central Pacific	78	Australia	Orpheus Island	Little Pioneer Bay	-18.6112	146.487
1568	42	Western and Central Pacific	78	Australia	Orpheus Island	Pioneer Bay_3	-18.61	146.487
1577	42	Western and Central Pacific	78	Australia	Orpheus Island	Pioneer Bay_3	-18.61	146.487
1579	42	Western and Central Pacific	78	Australia	Orpheus Island	Pioneer Bay_3	-18.61	146.487
1569	42	Western and Central Pacific	78	Australia	Orpheus Island	Pioneer Bay_3	-18.61	146.487
1578	42	Western and Central Pacific	78	Australia	Orpheus Island	Pioneer Bay_3	-18.61	146.487
1570	42	Western and Central Pacific	78	Australia	Orpheus Island	Pioneer Bay_3	-18.61	146.487
1571	42	Western and Central Pacific	78	Australia	Orpheus Island	Pioneer Bay_3	-18.61	146.487
1574	42	Western and Central Pacific	78	Australia	Orpheus Island	Pioneer Bay_3	-18.61	146.487
1581	42	Western and Central Pacific	78	Australia	Orpheus Island	Pioneer Bay_3	-18.61	146.487
1665	49	Indian Ocean	96	Australia	Scott Reef	na	-14.0667	121.767
1666	49	Indian Ocean	96	Australia	Scott Reef	na	-14.0667	121.767
1667	49	Indian Ocean	96	Australia	Scott Reef	na	-14.0667	121.767
1668	49	Indian Ocean	96	Australia	Scott Reef	na	-14.0667	121.767
1669	49	Indian Ocean	96	Australia	Scott Reef	na	-14.0667	121.767
1670	49	Indian Ocean	96	Australia	Scott Reef	na	-14.0667	121.767
1671	49	Indian Ocean	96	Australia	Scott Reef	na	-14.0667	121.767
1672	49	Indian Ocean	96	Australia	Scott Reef	na	-14.0667	121.767
1831	55	Western and Central Pacific	111	Fiji	Vatuolalai	Vatuolalai Village MPA	-18.21	177.69
1837	55	Western and Central Pacific	111	Fiji	Vatuolalai	Vatuolalai Village MPA	-18.21	177.69
1866	55	Western and Central Pacific	111	Fiji	Vatuolalai	Vatuolalai Village MPA	-18.21	177.69
1870	55	Western and Central Pacific	111	Fiji	Vatuolalai	Vatuolalai Village MPA	-18.21	177.69
1877	55	Western and Central Pacific	111	Fiji	Vatuolalai	Vatuolalai Village MPA	-18.21	177.69
1827	55	Western and Central Pacific	111	Fiji	Vatuolalai	Vatuolalai Village MPA	-18.21	177.69
1838	55	Western and Central Pacific	111	Fiji	Vatuolalai	Vatuolalai Village MPA	-18.21	177.69
1820	55	Western and Central Pacific	111	Fiji	Vatuolalai	Vatuolalai Village MPA	-18.21	177.69
1839	55	Western and Central Pacific	111	Fiji	Vatuolalai	Vatuolalai Village MPA	-18.21	177.69
1801	55	Western and Central Pacific	111	Fiji	Vatuolalai	Vatuolalai Village MPA	-18.21	177.69
1802	55	Western and Central Pacific	111	Fiji	Vatuolalai	Vatuolalai Village MPA	-18.21	177.69
1878	55	Western and Central Pacific	111	Fiji	Vatuolalai	Vatuolalai Village MPA	-18.21	177.69
1879	55	Western and Central Pacific	111	Fiji	Vatuolalai	Vatuolalai Village MPA	-18.21	177.69
1753	55	Western and Central Pacific	111	Fiji	Vatuolalai	Vatuolalai Village MPA	-18.21	177.69
1758	55	Western and Central Pacific	111	Fiji	Vatuolalai	Vatuolalai Village MPA	-18.21	177.69
1771	55	Western and Central Pacific	111	Fiji	Vatuolalai	Vatuolalai Village MPA	-18.21	177.69
1780	55	Western and Central Pacific	111	Fiji	Vatuolalai	Vatuolalai Village MPA	-18.21	177.69
1787	55	Western and Central Pacific	111	Fiji	Vatuolalai	Vatuolalai Village MPA	-18.21	177.69
1803	55	Western and Central Pacific	111	Fiji	Vatuolalai	Vatuolalai Village MPA	-18.21	177.69
1840	55	Western and Central Pacific	111	Fiji	Vatuolalai	Vatuolalai Village MPA	-18.21	177.69
1860	55	Western and Central Pacific	111	Fiji	Vatuolalai	Vatuolalai Village MPA	-18.21	177.69
1880	55	Western and Central Pacific	111	Fiji	Vatuolalai	Vatuolalai Village MPA	-18.21	177.69
1754	55	Western and Central Pacific	111	Fiji	Vatuolalai	Vatuolalai Village MPA	-18.21	177.69
1759	55	Western and Central Pacific	111	Fiji	Vatuolalai	Vatuolalai Village MPA	-18.21	177.69
1763	55	Western and Central Pacific	111	Fiji	Vatuolalai	Vatuolalai Village MPA	-18.21	177.69
1766	55	Western and Central Pacific	111	Fiji	Vatuolalai	Vatuolalai Village MPA	-18.21	177.69
1772	55	Western and Central Pacific	111	Fiji	Vatuolalai	Vatuolalai Village MPA	-18.21	177.69
1781	55	Western and Central Pacific	111	Fiji	Vatuolalai	Vatuolalai Village MPA	-18.21	177.69
1788	55	Western and Central Pacific	111	Fiji	Vatuolalai	Vatuolalai Village MPA	-18.21	177.69
1804	55	Western and Central Pacific	111	Fiji	Vatuolalai	Vatuolalai Village MPA	-18.21	177.69
1832	55	Western and Central Pacific	111	Fiji	Vatuolalai	Vatuolalai Village MPA	-18.21	177.69
1841	55	Western and Central Pacific	111	Fiji	Vatuolalai	Vatuolalai Village MPA	-18.21	177.69
1881	55	Western and Central Pacific	111	Fiji	Vatuolalai	Vatuolalai Village MPA	-18.21	177.69
1755	55	Western and Central Pacific	111	Fiji	Vatuolalai	Vatuolalai Village MPA	-18.21	177.69
1760	55	Western and Central Pacific	111	Fiji	Vatuolalai	Vatuolalai Village MPA	-18.21	177.69
1767	55	Western and Central Pacific	111	Fiji	Vatuolalai	Vatuolalai Village MPA	-18.21	177.69
1773	55	Western and Central Pacific	111	Fiji	Vatuolalai	Vatuolalai Village MPA	-18.21	177.69
1782	55	Western and Central Pacific	111	Fiji	Vatuolalai	Vatuolalai Village MPA	-18.21	177.69
1789	55	Western and Central Pacific	111	Fiji	Vatuolalai	Vatuolalai Village MPA	-18.21	177.69
1805	55	Western and Central Pacific	111	Fiji	Vatuolalai	Vatuolalai Village MPA	-18.21	177.69
1828	55	Western and Central Pacific	111	Fiji	Vatuolalai	Vatuolalai Village MPA	-18.21	177.69
1842	55	Western and Central Pacific	111	Fiji	Vatuolalai	Vatuolalai Village MPA	-18.21	177.69
1882	55	Western and Central Pacific	111	Fiji	Vatuolalai	Vatuolalai Village MPA	-18.21	177.69
1790	55	Western and Central Pacific	111	Fiji	Vatuolalai	Vatuolalai Village MPA	-18.21	177.69
1806	55	Western and Central Pacific	111	Fiji	Vatuolalai	Vatuolalai Village MPA	-18.21	177.69
1791	55	Western and Central Pacific	111	Fiji	Vatuolalai	Vatuolalai Village MPA	-18.21	177.69
1807	55	Western and Central Pacific	111	Fiji	Vatuolalai	Vatuolalai Village MPA	-18.21	177.69
1829	55	Western and Central Pacific	111	Fiji	Vatuolalai	Vatuolalai Village MPA	-18.21	177.69
1808	55	Western and Central Pacific	111	Fiji	Vatuolalai	Vatuolalai Village MPA	-18.21	177.69
1843	55	Western and Central Pacific	111	Fiji	Vatuolalai	Vatuolalai Village MPA	-18.21	177.69
1883	55	Western and Central Pacific	111	Fiji	Vatuolalai	Vatuolalai Village MPA	-18.21	177.69
1756	55	Western and Central Pacific	111	Fiji	Vatuolalai	Vatuolalai Village MPA	-18.21	177.69
1761	55	Western and Central Pacific	111	Fiji	Vatuolalai	Vatuolalai Village MPA	-18.21	177.69
1764	55	Western and Central Pacific	111	Fiji	Vatuolalai	Vatuolalai Village MPA	-18.21	177.69
1768	55	Western and Central Pacific	111	Fiji	Vatuolalai	Vatuolalai Village MPA	-18.21	177.69
1774	55	Western and Central Pacific	111	Fiji	Vatuolalai	Vatuolalai Village MPA	-18.21	177.69
1792	55	Western and Central Pacific	111	Fiji	Vatuolalai	Vatuolalai Village MPA	-18.21	177.69
1809	55	Western and Central Pacific	111	Fiji	Vatuolalai	Vatuolalai Village MPA	-18.21	177.69
1844	55	Western and Central Pacific	111	Fiji	Vatuolalai	Vatuolalai Village MPA	-18.21	177.69
1871	55	Western and Central Pacific	111	Fiji	Vatuolalai	Vatuolalai Village MPA	-18.21	177.69
1884	55	Western and Central Pacific	111	Fiji	Vatuolalai	Vatuolalai Village MPA	-18.21	177.69
1885	55	Western and Central Pacific	111	Fiji	Vatuolalai	Vatuolalai Village MPA	-18.21	177.69
1886	55	Western and Central Pacific	111	Fiji	Vatuolalai	Vatuolalai Village MPA	-18.21	177.69
1793	55	Western and Central Pacific	111	Fiji	Vatuolalai	Vatuolalai Village MPA	-18.21	177.69
1810	55	Western and Central Pacific	111	Fiji	Vatuolalai	Vatuolalai Village MPA	-18.21	177.69
1845	55	Western and Central Pacific	111	Fiji	Vatuolalai	Vatuolalai Village MPA	-18.21	177.69
1861	55	Western and Central Pacific	111	Fiji	Vatuolalai	Vatuolalai Village MPA	-18.21	177.69
1867	55	Western and Central Pacific	111	Fiji	Vatuolalai	Vatuolalai Village MPA	-18.21	177.69
1887	55	Western and Central Pacific	111	Fiji	Vatuolalai	Vatuolalai Village MPA	-18.21	177.69
1888	55	Western and Central Pacific	111	Fiji	Vatuolalai	Vatuolalai Village MPA	-18.21	177.69
1762	55	Western and Central Pacific	111	Fiji	Vatuolalai	Vatuolalai Village MPA	-18.21	177.69
1765	55	Western and Central Pacific	111	Fiji	Vatuolalai	Vatuolalai Village MPA	-18.21	177.69
1769	55	Western and Central Pacific	111	Fiji	Vatuolalai	Vatuolalai Village MPA	-18.21	177.69
1775	55	Western and Central Pacific	111	Fiji	Vatuolalai	Vatuolalai Village MPA	-18.21	177.69
1783	55	Western and Central Pacific	111	Fiji	Vatuolalai	Vatuolalai Village MPA	-18.21	177.69
1785	55	Western and Central Pacific	111	Fiji	Vatuolalai	Vatuolalai Village MPA	-18.21	177.69
1794	55	Western and Central Pacific	111	Fiji	Vatuolalai	Vatuolalai Village MPA	-18.21	177.69
1811	55	Western and Central Pacific	111	Fiji	Vatuolalai	Vatuolalai Village MPA	-18.21	177.69
1821	55	Western and Central Pacific	111	Fiji	Vatuolalai	Vatuolalai Village MPA	-18.21	177.69
1833	55	Western and Central Pacific	111	Fiji	Vatuolalai	Vatuolalai Village MPA	-18.21	177.69
1846	55	Western and Central Pacific	111	Fiji	Vatuolalai	Vatuolalai Village MPA	-18.21	177.69
1862	55	Western and Central Pacific	111	Fiji	Vatuolalai	Vatuolalai Village MPA	-18.21	177.69
1872	55	Western and Central Pacific	111	Fiji	Vatuolalai	Vatuolalai Village MPA	-18.21	177.69
1889	55	Western and Central Pacific	111	Fiji	Vatuolalai	Vatuolalai Village MPA	-18.21	177.69
1847	55	Western and Central Pacific	111	Fiji	Vatuolalai	Vatuolalai Village MPA	-18.21	177.69
1784	55	Western and Central Pacific	111	Fiji	Vatuolalai	Vatuolalai Village MPA	-18.21	177.69
1812	55	Western and Central Pacific	111	Fiji	Vatuolalai	Vatuolalai Village MPA	-18.21	177.69
1848	55	Western and Central Pacific	111	Fiji	Vatuolalai	Vatuolalai Village MPA	-18.21	177.69
1849	55	Western and Central Pacific	111	Fiji	Vatuolalai	Vatuolalai Village MPA	-18.21	177.69
1868	55	Western and Central Pacific	111	Fiji	Vatuolalai	Vatuolalai Village MPA	-18.21	177.69
1890	55	Western and Central Pacific	111	Fiji	Vatuolalai	Vatuolalai Village MPA	-18.21	177.69
1891	55	Western and Central Pacific	111	Fiji	Vatuolalai	Vatuolalai Village MPA	-18.21	177.69
1892	55	Western and Central Pacific	111	Fiji	Vatuolalai	Vatuolalai Village MPA	-18.21	177.69
1770	55	Western and Central Pacific	111	Fiji	Vatuolalai	Vatuolalai Village MPA	-18.21	177.69
1776	55	Western and Central Pacific	111	Fiji	Vatuolalai	Vatuolalai Village MPA	-18.21	177.69
1795	55	Western and Central Pacific	111	Fiji	Vatuolalai	Vatuolalai Village MPA	-18.21	177.69
1813	55	Western and Central Pacific	111	Fiji	Vatuolalai	Vatuolalai Village MPA	-18.21	177.69
1819	55	Western and Central Pacific	111	Fiji	Vatuolalai	Vatuolalai Village MPA	-18.21	177.69
1822	55	Western and Central Pacific	111	Fiji	Vatuolalai	Vatuolalai Village MPA	-18.21	177.69
1850	55	Western and Central Pacific	111	Fiji	Vatuolalai	Vatuolalai Village MPA	-18.21	177.69
1796	55	Western and Central Pacific	111	Fiji	Vatuolalai	Vatuolalai Village MPA	-18.21	177.69
1814	55	Western and Central Pacific	111	Fiji	Vatuolalai	Vatuolalai Village MPA	-18.21	177.69
1823	55	Western and Central Pacific	111	Fiji	Vatuolalai	Vatuolalai Village MPA	-18.21	177.69
1815	55	Western and Central Pacific	111	Fiji	Vatuolalai	Vatuolalai Village MPA	-18.21	177.69
1851	55	Western and Central Pacific	111	Fiji	Vatuolalai	Vatuolalai Village MPA	-18.21	177.69
1863	55	Western and Central Pacific	111	Fiji	Vatuolalai	Vatuolalai Village MPA	-18.21	177.69
1816	55	Western and Central Pacific	111	Fiji	Vatuolalai	Vatuolalai Village MPA	-18.21	177.69
1852	55	Western and Central Pacific	111	Fiji	Vatuolalai	Vatuolalai Village MPA	-18.21	177.69
1817	55	Western and Central Pacific	111	Fiji	Vatuolalai	Vatuolalai Village MPA	-18.21	177.69
1853	55	Western and Central Pacific	111	Fiji	Vatuolalai	Vatuolalai Village MPA	-18.21	177.69
1864	55	Western and Central Pacific	111	Fiji	Vatuolalai	Vatuolalai Village MPA	-18.21	177.69
1854	55	Western and Central Pacific	111	Fiji	Vatuolalai	Vatuolalai Village MPA	-18.21	177.69
1865	55	Western and Central Pacific	111	Fiji	Vatuolalai	Vatuolalai Village MPA	-18.21	177.69
1855	55	Western and Central Pacific	111	Fiji	Vatuolalai	Vatuolalai Village MPA	-18.21	177.69
1856	55	Western and Central Pacific	111	Fiji	Vatuolalai	Vatuolalai Village MPA	-18.21	177.69
1893	55	Western and Central Pacific	111	Fiji	Vatuolalai	Vatuolalai Village MPA	-18.21	177.69
1894	55	Western and Central Pacific	111	Fiji	Vatuolalai	Vatuolalai Village MPA	-18.21	177.69
1797	55	Western and Central Pacific	111	Fiji	Vatuolalai	Vatuolalai Village MPA	-18.21	177.69
1818	55	Western and Central Pacific	111	Fiji	Vatuolalai	Vatuolalai Village MPA	-18.21	177.69
1857	55	Western and Central Pacific	111	Fiji	Vatuolalai	Vatuolalai Village MPA	-18.21	177.69
1873	55	Western and Central Pacific	111	Fiji	Vatuolalai	Vatuolalai Village MPA	-18.21	177.69
1895	55	Western and Central Pacific	111	Fiji	Vatuolalai	Vatuolalai Village MPA	-18.21	177.69
1752	55	Western and Central Pacific	111	Fiji	Vatuolalai	Vatuolalai Village MPA	-18.21	177.69
1786	55	Western and Central Pacific	111	Fiji	Vatuolalai	Vatuolalai Village MPA	-18.21	177.69
1798	55	Western and Central Pacific	111	Fiji	Vatuolalai	Vatuolalai Village MPA	-18.21	177.69
1869	55	Western and Central Pacific	111	Fiji	Vatuolalai	Vatuolalai Village MPA	-18.21	177.69
1874	55	Western and Central Pacific	111	Fiji	Vatuolalai	Vatuolalai Village MPA	-18.21	177.69
1896	55	Western and Central Pacific	111	Fiji	Vatuolalai	Vatuolalai Village MPA	-18.21	177.69
1834	55	Western and Central Pacific	111	Fiji	Vatuolalai	Vatuolalai Village MPA	-18.21	177.69
1858	55	Western and Central Pacific	111	Fiji	Vatuolalai	Vatuolalai Village MPA	-18.21	177.69
1897	55	Western and Central Pacific	111	Fiji	Vatuolalai	Vatuolalai Village MPA	-18.21	177.69
1926	56	Western and Central Pacific	111	Fiji	Votua	Votua Village MPA	-18.22	177.72
1899	56	Western and Central Pacific	111	Fiji	Votua	Votua Village MPA	-18.22	177.72
1909	56	Western and Central Pacific	111	Fiji	Votua	Votua Village MPA	-18.22	177.72
1927	56	Western and Central Pacific	111	Fiji	Votua	Votua Village MPA	-18.22	177.72
1934	56	Western and Central Pacific	111	Fiji	Votua	Votua Village MPA	-18.22	177.72
1961	56	Western and Central Pacific	111	Fiji	Votua	Votua Village MPA	-18.22	177.72
1969	56	Western and Central Pacific	111	Fiji	Votua	Votua Village MPA	-18.22	177.72
1977	56	Western and Central Pacific	111	Fiji	Votua	Votua Village MPA	-18.22	177.72
1982	56	Western and Central Pacific	111	Fiji	Votua	Votua Village MPA	-18.22	177.72
1900	56	Western and Central Pacific	111	Fiji	Votua	Votua Village MPA	-18.22	177.72
1910	56	Western and Central Pacific	111	Fiji	Votua	Votua Village MPA	-18.22	177.72
1917	56	Western and Central Pacific	111	Fiji	Votua	Votua Village MPA	-18.22	177.72
1928	56	Western and Central Pacific	111	Fiji	Votua	Votua Village MPA	-18.22	177.72
1901	56	Western and Central Pacific	111	Fiji	Votua	Votua Village MPA	-18.22	177.72
1911	56	Western and Central Pacific	111	Fiji	Votua	Votua Village MPA	-18.22	177.72
1935	56	Western and Central Pacific	111	Fiji	Votua	Votua Village MPA	-18.22	177.72
1944	56	Western and Central Pacific	111	Fiji	Votua	Votua Village MPA	-18.22	177.72
1950	56	Western and Central Pacific	111	Fiji	Votua	Votua Village MPA	-18.22	177.72
1955	56	Western and Central Pacific	111	Fiji	Votua	Votua Village MPA	-18.22	177.72
1962	56	Western and Central Pacific	111	Fiji	Votua	Votua Village MPA	-18.22	177.72
1970	56	Western and Central Pacific	111	Fiji	Votua	Votua Village MPA	-18.22	177.72
1978	56	Western and Central Pacific	111	Fiji	Votua	Votua Village MPA	-18.22	177.72
1983	56	Western and Central Pacific	111	Fiji	Votua	Votua Village MPA	-18.22	177.72
1987	56	Western and Central Pacific	111	Fiji	Votua	Votua Village MPA	-18.22	177.72
1988	56	Western and Central Pacific	111	Fiji	Votua	Votua Village MPA	-18.22	177.72
1902	56	Western and Central Pacific	111	Fiji	Votua	Votua Village MPA	-18.22	177.72
1918	56	Western and Central Pacific	111	Fiji	Votua	Votua Village MPA	-18.22	177.72
1929	56	Western and Central Pacific	111	Fiji	Votua	Votua Village MPA	-18.22	177.72
1936	56	Western and Central Pacific	111	Fiji	Votua	Votua Village MPA	-18.22	177.72
1945	56	Western and Central Pacific	111	Fiji	Votua	Votua Village MPA	-18.22	177.72
1963	56	Western and Central Pacific	111	Fiji	Votua	Votua Village MPA	-18.22	177.72
1971	56	Western and Central Pacific	111	Fiji	Votua	Votua Village MPA	-18.22	177.72
1979	56	Western and Central Pacific	111	Fiji	Votua	Votua Village MPA	-18.22	177.72
1984	56	Western and Central Pacific	111	Fiji	Votua	Votua Village MPA	-18.22	177.72
1903	56	Western and Central Pacific	111	Fiji	Votua	Votua Village MPA	-18.22	177.72
1919	56	Western and Central Pacific	111	Fiji	Votua	Votua Village MPA	-18.22	177.72
1937	56	Western and Central Pacific	111	Fiji	Votua	Votua Village MPA	-18.22	177.72
1946	56	Western and Central Pacific	111	Fiji	Votua	Votua Village MPA	-18.22	177.72
1964	56	Western and Central Pacific	111	Fiji	Votua	Votua Village MPA	-18.22	177.72
1972	56	Western and Central Pacific	111	Fiji	Votua	Votua Village MPA	-18.22	177.72
1904	56	Western and Central Pacific	111	Fiji	Votua	Votua Village MPA	-18.22	177.72
1912	56	Western and Central Pacific	111	Fiji	Votua	Votua Village MPA	-18.22	177.72
1920	56	Western and Central Pacific	111	Fiji	Votua	Votua Village MPA	-18.22	177.72
1931	56	Western and Central Pacific	111	Fiji	Votua	Votua Village MPA	-18.22	177.72
1938	56	Western and Central Pacific	111	Fiji	Votua	Votua Village MPA	-18.22	177.72
1947	56	Western and Central Pacific	111	Fiji	Votua	Votua Village MPA	-18.22	177.72
1951	56	Western and Central Pacific	111	Fiji	Votua	Votua Village MPA	-18.22	177.72
1956	56	Western and Central Pacific	111	Fiji	Votua	Votua Village MPA	-18.22	177.72
1965	56	Western and Central Pacific	111	Fiji	Votua	Votua Village MPA	-18.22	177.72
1973	56	Western and Central Pacific	111	Fiji	Votua	Votua Village MPA	-18.22	177.72
1980	56	Western and Central Pacific	111	Fiji	Votua	Votua Village MPA	-18.22	177.72
1985	56	Western and Central Pacific	111	Fiji	Votua	Votua Village MPA	-18.22	177.72
1905	56	Western and Central Pacific	111	Fiji	Votua	Votua Village MPA	-18.22	177.72
1921	56	Western and Central Pacific	111	Fiji	Votua	Votua Village MPA	-18.22	177.72
1939	56	Western and Central Pacific	111	Fiji	Votua	Votua Village MPA	-18.22	177.72
1948	56	Western and Central Pacific	111	Fiji	Votua	Votua Village MPA	-18.22	177.72
1989	56	Western and Central Pacific	111	Fiji	Votua	Votua Village MPA	-18.22	177.72
1906	56	Western and Central Pacific	111	Fiji	Votua	Votua Village MPA	-18.22	177.72
1913	56	Western and Central Pacific	111	Fiji	Votua	Votua Village MPA	-18.22	177.72
1952	56	Western and Central Pacific	111	Fiji	Votua	Votua Village MPA	-18.22	177.72
1957	56	Western and Central Pacific	111	Fiji	Votua	Votua Village MPA	-18.22	177.72
1959	56	Western and Central Pacific	111	Fiji	Votua	Votua Village MPA	-18.22	177.72
1966	56	Western and Central Pacific	111	Fiji	Votua	Votua Village MPA	-18.22	177.72
1974	56	Western and Central Pacific	111	Fiji	Votua	Votua Village MPA	-18.22	177.72
1907	56	Western and Central Pacific	111	Fiji	Votua	Votua Village MPA	-18.22	177.72
1914	56	Western and Central Pacific	111	Fiji	Votua	Votua Village MPA	-18.22	177.72
1940	56	Western and Central Pacific	111	Fiji	Votua	Votua Village MPA	-18.22	177.72
1953	56	Western and Central Pacific	111	Fiji	Votua	Votua Village MPA	-18.22	177.72
1908	56	Western and Central Pacific	111	Fiji	Votua	Votua Village MPA	-18.22	177.72
1915	56	Western and Central Pacific	111	Fiji	Votua	Votua Village MPA	-18.22	177.72
1922	56	Western and Central Pacific	111	Fiji	Votua	Votua Village MPA	-18.22	177.72
1930	56	Western and Central Pacific	111	Fiji	Votua	Votua Village MPA	-18.22	177.72
1941	56	Western and Central Pacific	111	Fiji	Votua	Votua Village MPA	-18.22	177.72
1949	56	Western and Central Pacific	111	Fiji	Votua	Votua Village MPA	-18.22	177.72
1967	56	Western and Central Pacific	111	Fiji	Votua	Votua Village MPA	-18.22	177.72
1975	56	Western and Central Pacific	111	Fiji	Votua	Votua Village MPA	-18.22	177.72
1981	56	Western and Central Pacific	111	Fiji	Votua	Votua Village MPA	-18.22	177.72
1986	56	Western and Central Pacific	111	Fiji	Votua	Votua Village MPA	-18.22	177.72
1916	56	Western and Central Pacific	111	Fiji	Votua	Votua Village MPA	-18.22	177.72
1923	56	Western and Central Pacific	111	Fiji	Votua	Votua Village MPA	-18.22	177.72
1932	56	Western and Central Pacific	111	Fiji	Votua	Votua Village MPA	-18.22	177.72
1942	56	Western and Central Pacific	111	Fiji	Votua	Votua Village MPA	-18.22	177.72
1960	56	Western and Central Pacific	111	Fiji	Votua	Votua Village MPA	-18.22	177.72
1968	56	Western and Central Pacific	111	Fiji	Votua	Votua Village MPA	-18.22	177.72
1976	56	Western and Central Pacific	111	Fiji	Votua	Votua Village MPA	-18.22	177.72
2009	58	Indian Ocean	18	France	Reunion Island	Saint-Pierre Lagoon	-21.28	55.34
2010	58	Indian Ocean	18	France	Reunion Island	Saint-Pierre Lagoon	-21.28	55.34
2011	58	Indian Ocean	18	France	Reunion Island	Saint-Pierre Lagoon	-21.28	55.34
2012	58	Indian Ocean	18	France	Reunion Island	Saint-Pierre Lagoon	-21.28	55.34
2013	58	Indian Ocean	18	France	Reunion Island	Saint-Pierre Lagoon	-21.28	55.34
2014	58	Indian Ocean	18	France	Reunion Island	Saint-Pierre Lagoon	-21.28	55.34
2015	58	Indian Ocean	18	France	Reunion Island	Saint-Pierre Lagoon	-21.28	55.34
2016	58	Indian Ocean	18	France	Reunion Island	Saint-Pierre Lagoon	-21.28	55.34
2027	62	Western and Central Pacific	115	French Polynesia	Moorea	na	-17.5	-149.833
2045	62	Western and Central Pacific	115	French Polynesia	Moorea	na	-17.5	-149.833
2034	62	Western and Central Pacific	115	French Polynesia	Moorea	na	-17.5	-149.833
2041	62	Western and Central Pacific	115	French Polynesia	Moorea	na	-17.5	-149.833
2035	62	Western and Central Pacific	115	French Polynesia	Moorea	na	-17.5	-149.833
2036	62	Western and Central Pacific	115	French Polynesia	Moorea	na	-17.5	-149.833
2042	62	Western and Central Pacific	115	French Polynesia	Moorea	na	-17.5	-149.833
2043	62	Western and Central Pacific	115	French Polynesia	Moorea	na	-17.5	-149.833
2026	62	Western and Central Pacific	115	French Polynesia	Moorea	na	-17.5	-149.833
2028	62	Western and Central Pacific	115	French Polynesia	Moorea	na	-17.5	-149.833
2033	62	Western and Central Pacific	115	French Polynesia	Moorea	na	-17.5	-149.833
2037	62	Western and Central Pacific	115	French Polynesia	Moorea	na	-17.5	-149.833
2044	62	Western and Central Pacific	115	French Polynesia	Moorea	na	-17.5	-149.833
2029	62	Western and Central Pacific	115	French Polynesia	Moorea	na	-17.5	-149.833
2031	62	Western and Central Pacific	115	French Polynesia	Moorea	na	-17.5	-149.833
2038	62	Western and Central Pacific	115	French Polynesia	Moorea	na	-17.5	-149.833
2040	62	Western and Central Pacific	115	French Polynesia	Moorea	na	-17.5	-149.833
2030	62	Western and Central Pacific	115	French Polynesia	Moorea	na	-17.5	-149.833
2032	62	Western and Central Pacific	115	French Polynesia	Moorea	na	-17.5	-149.833
2039	62	Western and Central Pacific	115	French Polynesia	Moorea	na	-17.5	-149.833
5940	82	Indian Ocean	1	Israel	Eilat	na	29.5333	34.9667
5941	82	Indian Ocean	1	Israel	Eilat	na	29.5333	34.9667
5942	82	Indian Ocean	1	Israel	Eilat	na	29.5333	34.9667
5943	82	Indian Ocean	1	Israel	Eilat	na	29.5333	34.9667
5944	82	Indian Ocean	1	Israel	Eilat	na	29.5333	34.9667
5945	82	Indian Ocean	1	Israel	Eilat	na	29.5333	34.9667
5946	82	Indian Ocean	1	Israel	Eilat	na	29.5333	34.9667
5947	82	Indian Ocean	1	Israel	Eilat	na	29.5333	34.9667
5948	82	Indian Ocean	1	Israel	Eilat	na	29.5333	34.9667
5949	82	Indian Ocean	1	Israel	Eilat	na	29.5333	34.9667
5950	82	Indian Ocean	1	Israel	Eilat	na	29.5333	34.9667
5951	82	Indian Ocean	1	Israel	Eilat	na	29.5333	34.9667
5952	82	Indian Ocean	1	Israel	Eilat	na	29.5333	34.9667
2492	83	Western and Central Pacific	58	Japan	Akajima	Maja beach	26.1923	127.306
2494	83	Western and Central Pacific	58	Japan	Akajima	Maja beach	26.1923	127.306
2497	83	Western and Central Pacific	58	Japan	Akajima	Maja beach	26.1923	127.306
2509	83	Western and Central Pacific	58	Japan	Akajima	Maja beach	26.1923	127.306
2511	83	Western and Central Pacific	58	Japan	Akajima	Maja beach	26.1923	127.306
2503	83	Western and Central Pacific	58	Japan	Akajima	Maja beach	26.1923	127.306
2486	83	Western and Central Pacific	58	Japan	Akajima	Maja beach	26.1923	127.306
2489	83	Western and Central Pacific	58	Japan	Akajima	Maja beach	26.1923	127.306
2493	83	Western and Central Pacific	58	Japan	Akajima	Maja beach	26.1923	127.306
2495	83	Western and Central Pacific	58	Japan	Akajima	Maja beach	26.1923	127.306
2498	83	Western and Central Pacific	58	Japan	Akajima	Maja beach	26.1923	127.306
2499	83	Western and Central Pacific	58	Japan	Akajima	Maja beach	26.1923	127.306
2501	83	Western and Central Pacific	58	Japan	Akajima	Maja beach	26.1923	127.306
2504	83	Western and Central Pacific	58	Japan	Akajima	Maja beach	26.1923	127.306
2510	83	Western and Central Pacific	58	Japan	Akajima	Maja beach	26.1923	127.306
2512	83	Western and Central Pacific	58	Japan	Akajima	Maja beach	26.1923	127.306
2689	88	Western and Central Pacific	61	Japan	Kochi	Biological Institute of Kuroshio	32.7789	132.732
2693	88	Western and Central Pacific	61	Japan	Kochi	Biological Institute of Kuroshio	32.7789	132.732
2700	88	Western and Central Pacific	61	Japan	Kochi	Biological Institute of Kuroshio	32.7789	132.732
2707	88	Western and Central Pacific	61	Japan	Kochi	Biological Institute of Kuroshio	32.7789	132.732
2717	88	Western and Central Pacific	61	Japan	Kochi	Biological Institute of Kuroshio	32.7789	132.732
2690	88	Western and Central Pacific	61	Japan	Kochi	Biological Institute of Kuroshio	32.7789	132.732
2694	88	Western and Central Pacific	61	Japan	Kochi	Biological Institute of Kuroshio	32.7789	132.732
2704	88	Western and Central Pacific	61	Japan	Kochi	Biological Institute of Kuroshio	32.7789	132.732
2708	88	Western and Central Pacific	61	Japan	Kochi	Biological Institute of Kuroshio	32.7789	132.732
2718	88	Western and Central Pacific	61	Japan	Kochi	Biological Institute of Kuroshio	32.7789	132.732
2727	89	Western and Central Pacific	61	Japan	Kochi	Nishidomari	32.7667	132.733
2729	89	Western and Central Pacific	61	Japan	Kochi	Nishidomari	32.7667	132.733
2746	89	Western and Central Pacific	61	Japan	Kochi	Nishidomari	32.7667	132.733
2753	89	Western and Central Pacific	61	Japan	Kochi	Nishidomari	32.7667	132.733
2719	89	Western and Central Pacific	61	Japan	Kochi	Nishidomari	32.7667	132.733
2720	89	Western and Central Pacific	61	Japan	Kochi	Nishidomari	32.7667	132.733
2722	89	Western and Central Pacific	61	Japan	Kochi	Nishidomari	32.7667	132.733
2724	89	Western and Central Pacific	61	Japan	Kochi	Nishidomari	32.7667	132.733
2726	89	Western and Central Pacific	61	Japan	Kochi	Nishidomari	32.7667	132.733
2728	89	Western and Central Pacific	61	Japan	Kochi	Nishidomari	32.7667	132.733
2730	89	Western and Central Pacific	61	Japan	Kochi	Nishidomari	32.7667	132.733
2733	89	Western and Central Pacific	61	Japan	Kochi	Nishidomari	32.7667	132.733
2734	89	Western and Central Pacific	61	Japan	Kochi	Nishidomari	32.7667	132.733
2735	89	Western and Central Pacific	61	Japan	Kochi	Nishidomari	32.7667	132.733
2737	89	Western and Central Pacific	61	Japan	Kochi	Nishidomari	32.7667	132.733
2739	89	Western and Central Pacific	61	Japan	Kochi	Nishidomari	32.7667	132.733
2741	89	Western and Central Pacific	61	Japan	Kochi	Nishidomari	32.7667	132.733
2754	89	Western and Central Pacific	61	Japan	Kochi	Nishidomari	32.7667	132.733
2756	89	Western and Central Pacific	61	Japan	Kochi	Nishidomari	32.7667	132.733
2768	89	Western and Central Pacific	61	Japan	Kochi	Nishidomari	32.7667	132.733
2770	89	Western and Central Pacific	61	Japan	Kochi	Nishidomari	32.7667	132.733
2774	89	Western and Central Pacific	61	Japan	Kochi	Nishidomari	32.7667	132.733
2775	89	Western and Central Pacific	61	Japan	Kochi	Nishidomari	32.7667	132.733
2776	89	Western and Central Pacific	61	Japan	Kochi	Nishidomari	32.7667	132.733
2790	89	Western and Central Pacific	61	Japan	Kochi	Nishidomari	32.7667	132.733
2791	89	Western and Central Pacific	61	Japan	Kochi	Nishidomari	32.7667	132.733
2802	89	Western and Central Pacific	61	Japan	Kochi	Nishidomari	32.7667	132.733
2811	89	Western and Central Pacific	61	Japan	Kochi	Nishidomari	32.7667	132.733
2817	89	Western and Central Pacific	61	Japan	Kochi	Nishidomari	32.7667	132.733
2841	89	Western and Central Pacific	61	Japan	Kochi	Nishidomari	32.7667	132.733
2731	89	Western and Central Pacific	61	Japan	Kochi	Nishidomari	32.7667	132.733
2747	89	Western and Central Pacific	61	Japan	Kochi	Nishidomari	32.7667	132.733
2796	89	Western and Central Pacific	61	Japan	Kochi	Nishidomari	32.7667	132.733
2803	89	Western and Central Pacific	61	Japan	Kochi	Nishidomari	32.7667	132.733
2812	89	Western and Central Pacific	61	Japan	Kochi	Nishidomari	32.7667	132.733
2818	89	Western and Central Pacific	61	Japan	Kochi	Nishidomari	32.7667	132.733
2842	89	Western and Central Pacific	61	Japan	Kochi	Nishidomari	32.7667	132.733
2721	89	Western and Central Pacific	61	Japan	Kochi	Nishidomari	32.7667	132.733
2723	89	Western and Central Pacific	61	Japan	Kochi	Nishidomari	32.7667	132.733
2725	89	Western and Central Pacific	61	Japan	Kochi	Nishidomari	32.7667	132.733
2736	89	Western and Central Pacific	61	Japan	Kochi	Nishidomari	32.7667	132.733
2738	89	Western and Central Pacific	61	Japan	Kochi	Nishidomari	32.7667	132.733
2740	89	Western and Central Pacific	61	Japan	Kochi	Nishidomari	32.7667	132.733
2760	89	Western and Central Pacific	61	Japan	Kochi	Nishidomari	32.7667	132.733
2762	89	Western and Central Pacific	61	Japan	Kochi	Nishidomari	32.7667	132.733
2766	89	Western and Central Pacific	61	Japan	Kochi	Nishidomari	32.7667	132.733
2767	89	Western and Central Pacific	61	Japan	Kochi	Nishidomari	32.7667	132.733
2769	89	Western and Central Pacific	61	Japan	Kochi	Nishidomari	32.7667	132.733
2771	89	Western and Central Pacific	61	Japan	Kochi	Nishidomari	32.7667	132.733
2772	89	Western and Central Pacific	61	Japan	Kochi	Nishidomari	32.7667	132.733
2732	89	Western and Central Pacific	61	Japan	Kochi	Nishidomari	32.7667	132.733
2748	89	Western and Central Pacific	61	Japan	Kochi	Nishidomari	32.7667	132.733
2750	89	Western and Central Pacific	61	Japan	Kochi	Nishidomari	32.7667	132.733
2751	89	Western and Central Pacific	61	Japan	Kochi	Nishidomari	32.7667	132.733
2752	89	Western and Central Pacific	61	Japan	Kochi	Nishidomari	32.7667	132.733
2755	89	Western and Central Pacific	61	Japan	Kochi	Nishidomari	32.7667	132.733
2757	89	Western and Central Pacific	61	Japan	Kochi	Nishidomari	32.7667	132.733
2758	89	Western and Central Pacific	61	Japan	Kochi	Nishidomari	32.7667	132.733
2759	89	Western and Central Pacific	61	Japan	Kochi	Nishidomari	32.7667	132.733
2792	89	Western and Central Pacific	61	Japan	Kochi	Nishidomari	32.7667	132.733
2794	89	Western and Central Pacific	61	Japan	Kochi	Nishidomari	32.7667	132.733
2795	89	Western and Central Pacific	61	Japan	Kochi	Nishidomari	32.7667	132.733
2797	89	Western and Central Pacific	61	Japan	Kochi	Nishidomari	32.7667	132.733
2838	89	Western and Central Pacific	61	Japan	Kochi	Nishidomari	32.7667	132.733
2843	89	Western and Central Pacific	61	Japan	Kochi	Nishidomari	32.7667	132.733
2872	89	Western and Central Pacific	61	Japan	Kochi	Nishidomari	32.7667	132.733
2875	89	Western and Central Pacific	61	Japan	Kochi	Nishidomari	32.7667	132.733
2878	89	Western and Central Pacific	61	Japan	Kochi	Nishidomari	32.7667	132.733
2879	89	Western and Central Pacific	61	Japan	Kochi	Nishidomari	32.7667	132.733
2742	89	Western and Central Pacific	61	Japan	Kochi	Nishidomari	32.7667	132.733
2743	89	Western and Central Pacific	61	Japan	Kochi	Nishidomari	32.7667	132.733
2744	89	Western and Central Pacific	61	Japan	Kochi	Nishidomari	32.7667	132.733
2745	89	Western and Central Pacific	61	Japan	Kochi	Nishidomari	32.7667	132.733
2749	89	Western and Central Pacific	61	Japan	Kochi	Nishidomari	32.7667	132.733
2798	89	Western and Central Pacific	61	Japan	Kochi	Nishidomari	32.7667	132.733
2813	89	Western and Central Pacific	61	Japan	Kochi	Nishidomari	32.7667	132.733
2819	89	Western and Central Pacific	61	Japan	Kochi	Nishidomari	32.7667	132.733
2855	89	Western and Central Pacific	61	Japan	Kochi	Nishidomari	32.7667	132.733
2873	89	Western and Central Pacific	61	Japan	Kochi	Nishidomari	32.7667	132.733
2880	89	Western and Central Pacific	61	Japan	Kochi	Nishidomari	32.7667	132.733
2898	93	Western and Central Pacific	57	Japan	Sekisei	East Moat of Kuro Island	24.235	124.031
2899	93	Western and Central Pacific	57	Japan	Sekisei	East Moat of Kuro Island	24.235	124.031
2901	93	Western and Central Pacific	57	Japan	Sekisei	East Moat of Kuro Island	24.235	124.031
2900	93	Western and Central Pacific	57	Japan	Sekisei	East Moat of Kuro Island	24.235	124.031
2911	94	Western and Central Pacific	57	Japan	Sekisei	Katagua	24.247	124.091
2904	94	Western and Central Pacific	57	Japan	Sekisei	Katagua	24.247	124.091
2905	94	Western and Central Pacific	57	Japan	Sekisei	Katagua	24.247	124.091
2912	94	Western and Central Pacific	57	Japan	Sekisei	Katagua	24.247	124.091
2906	94	Western and Central Pacific	57	Japan	Sekisei	Katagua	24.247	124.091
2913	94	Western and Central Pacific	57	Japan	Sekisei	Katagua	24.247	124.091
2914	94	Western and Central Pacific	57	Japan	Sekisei	Katagua	24.247	124.091
2916	94	Western and Central Pacific	57	Japan	Sekisei	Katagua	24.247	124.091
2907	94	Western and Central Pacific	57	Japan	Sekisei	Katagua	24.247	124.091
2915	94	Western and Central Pacific	57	Japan	Sekisei	Katagua	24.247	124.091
2908	94	Western and Central Pacific	57	Japan	Sekisei	Katagua	24.247	124.091
2909	94	Western and Central Pacific	57	Japan	Sekisei	Katagua	24.247	124.091
2910	94	Western and Central Pacific	57	Japan	Sekisei	Katagua	24.247	124.091
2917	95	Western and Central Pacific	57	Japan	Sekisei	Marugu	24.5768	124.107
2918	95	Western and Central Pacific	57	Japan	Sekisei	Marugu	24.5768	124.107
2919	95	Western and Central Pacific	57	Japan	Sekisei	Marugu	24.5768	124.107
2920	96	Western and Central Pacific	57	Japan	Sekisei	Milky Way	24.295	124.075
2921	97	Western and Central Pacific	57	Japan	Sekisei	Sakuraguchi	24.319	124.174
2922	98	Western and Central Pacific	57	Japan	Sekisei	St. A	24.2522	124.086
2923	98	Western and Central Pacific	57	Japan	Sekisei	St. A	24.2522	124.086
2924	98	Western and Central Pacific	57	Japan	Sekisei	St. A	24.2522	124.086
2925	99	Western and Central Pacific	57	Japan	Sekisei	Uromagai	24.258	124.134
2926	99	Western and Central Pacific	57	Japan	Sekisei	Uromagai	24.258	124.134
2927	99	Western and Central Pacific	57	Japan	Sekisei	Uromagai	24.258	124.134
2928	99	Western and Central Pacific	57	Japan	Sekisei	Uromagai	24.258	124.134
2983	101	Western and Central Pacific	58	Japan	Sesoko	na	26.64	127.87
3171	105	Western and Central Pacific	58	Japan	Sesoko	Sesoko Point	26.6255	127.861
3178	105	Western and Central Pacific	58	Japan	Sesoko	Sesoko Point	26.6255	127.861
3205	105	Western and Central Pacific	58	Japan	Sesoko	Sesoko Point	26.6255	127.861
3179	105	Western and Central Pacific	58	Japan	Sesoko	Sesoko Point	26.6255	127.861
3204	105	Western and Central Pacific	58	Japan	Sesoko	Sesoko Point	26.6255	127.861
3173	105	Western and Central Pacific	58	Japan	Sesoko	Sesoko Point	26.6255	127.861
3096	105	Western and Central Pacific	58	Japan	Sesoko	Sesoko Point	26.6255	127.861
3110	105	Western and Central Pacific	58	Japan	Sesoko	Sesoko Point	26.6255	127.861
3160	105	Western and Central Pacific	58	Japan	Sesoko	Sesoko Point	26.6255	127.861
3174	105	Western and Central Pacific	58	Japan	Sesoko	Sesoko Point	26.6255	127.861
3098	105	Western and Central Pacific	58	Japan	Sesoko	Sesoko Point	26.6255	127.861
3112	105	Western and Central Pacific	58	Japan	Sesoko	Sesoko Point	26.6255	127.861
3161	105	Western and Central Pacific	58	Japan	Sesoko	Sesoko Point	26.6255	127.861
3176	105	Western and Central Pacific	58	Japan	Sesoko	Sesoko Point	26.6255	127.861
3099	105	Western and Central Pacific	58	Japan	Sesoko	Sesoko Point	26.6255	127.861
3114	105	Western and Central Pacific	58	Japan	Sesoko	Sesoko Point	26.6255	127.861
3138	105	Western and Central Pacific	58	Japan	Sesoko	Sesoko Point	26.6255	127.861
3146	105	Western and Central Pacific	58	Japan	Sesoko	Sesoko Point	26.6255	127.861
3181	105	Western and Central Pacific	58	Japan	Sesoko	Sesoko Point	26.6255	127.861
3206	105	Western and Central Pacific	58	Japan	Sesoko	Sesoko Point	26.6255	127.861
3100	105	Western and Central Pacific	58	Japan	Sesoko	Sesoko Point	26.6255	127.861
3115	105	Western and Central Pacific	58	Japan	Sesoko	Sesoko Point	26.6255	127.861
3162	105	Western and Central Pacific	58	Japan	Sesoko	Sesoko Point	26.6255	127.861
3182	105	Western and Central Pacific	58	Japan	Sesoko	Sesoko Point	26.6255	127.861
3101	105	Western and Central Pacific	58	Japan	Sesoko	Sesoko Point	26.6255	127.861
3183	105	Western and Central Pacific	58	Japan	Sesoko	Sesoko Point	26.6255	127.861
3102	105	Western and Central Pacific	58	Japan	Sesoko	Sesoko Point	26.6255	127.861
3116	105	Western and Central Pacific	58	Japan	Sesoko	Sesoko Point	26.6255	127.861
3163	105	Western and Central Pacific	58	Japan	Sesoko	Sesoko Point	26.6255	127.861
3184	105	Western and Central Pacific	58	Japan	Sesoko	Sesoko Point	26.6255	127.861
3103	105	Western and Central Pacific	58	Japan	Sesoko	Sesoko Point	26.6255	127.861
3118	105	Western and Central Pacific	58	Japan	Sesoko	Sesoko Point	26.6255	127.861
3164	105	Western and Central Pacific	58	Japan	Sesoko	Sesoko Point	26.6255	127.861
3188	105	Western and Central Pacific	58	Japan	Sesoko	Sesoko Point	26.6255	127.861
3208	105	Western and Central Pacific	58	Japan	Sesoko	Sesoko Point	26.6255	127.861
3104	105	Western and Central Pacific	58	Japan	Sesoko	Sesoko Point	26.6255	127.861
3119	105	Western and Central Pacific	58	Japan	Sesoko	Sesoko Point	26.6255	127.861
3165	105	Western and Central Pacific	58	Japan	Sesoko	Sesoko Point	26.6255	127.861
3189	105	Western and Central Pacific	58	Japan	Sesoko	Sesoko Point	26.6255	127.861
3105	105	Western and Central Pacific	58	Japan	Sesoko	Sesoko Point	26.6255	127.861
3120	105	Western and Central Pacific	58	Japan	Sesoko	Sesoko Point	26.6255	127.861
3190	105	Western and Central Pacific	58	Japan	Sesoko	Sesoko Point	26.6255	127.861
3106	105	Western and Central Pacific	58	Japan	Sesoko	Sesoko Point	26.6255	127.861
3121	105	Western and Central Pacific	58	Japan	Sesoko	Sesoko Point	26.6255	127.861
3166	105	Western and Central Pacific	58	Japan	Sesoko	Sesoko Point	26.6255	127.861
3191	105	Western and Central Pacific	58	Japan	Sesoko	Sesoko Point	26.6255	127.861
3122	105	Western and Central Pacific	58	Japan	Sesoko	Sesoko Point	26.6255	127.861
3139	105	Western and Central Pacific	58	Japan	Sesoko	Sesoko Point	26.6255	127.861
3147	105	Western and Central Pacific	58	Japan	Sesoko	Sesoko Point	26.6255	127.861
3192	105	Western and Central Pacific	58	Japan	Sesoko	Sesoko Point	26.6255	127.861
3107	105	Western and Central Pacific	58	Japan	Sesoko	Sesoko Point	26.6255	127.861
3123	105	Western and Central Pacific	58	Japan	Sesoko	Sesoko Point	26.6255	127.861
3167	105	Western and Central Pacific	58	Japan	Sesoko	Sesoko Point	26.6255	127.861
3193	105	Western and Central Pacific	58	Japan	Sesoko	Sesoko Point	26.6255	127.861
3194	105	Western and Central Pacific	58	Japan	Sesoko	Sesoko Point	26.6255	127.861
3124	105	Western and Central Pacific	58	Japan	Sesoko	Sesoko Point	26.6255	127.861
3195	105	Western and Central Pacific	58	Japan	Sesoko	Sesoko Point	26.6255	127.861
3196	105	Western and Central Pacific	58	Japan	Sesoko	Sesoko Point	26.6255	127.861
3209	105	Western and Central Pacific	58	Japan	Sesoko	Sesoko Point	26.6255	127.861
3253	105	Western and Central Pacific	58	Japan	Sesoko	Sesoko Point	26.6255	127.861
3108	105	Western and Central Pacific	58	Japan	Sesoko	Sesoko Point	26.6255	127.861
3126	105	Western and Central Pacific	58	Japan	Sesoko	Sesoko Point	26.6255	127.861
3134	105	Western and Central Pacific	58	Japan	Sesoko	Sesoko Point	26.6255	127.861
3140	105	Western and Central Pacific	58	Japan	Sesoko	Sesoko Point	26.6255	127.861
3168	105	Western and Central Pacific	58	Japan	Sesoko	Sesoko Point	26.6255	127.861
3199	105	Western and Central Pacific	58	Japan	Sesoko	Sesoko Point	26.6255	127.861
3210	105	Western and Central Pacific	58	Japan	Sesoko	Sesoko Point	26.6255	127.861
3215	105	Western and Central Pacific	58	Japan	Sesoko	Sesoko Point	26.6255	127.861
3169	105	Western and Central Pacific	58	Japan	Sesoko	Sesoko Point	26.6255	127.861
3200	105	Western and Central Pacific	58	Japan	Sesoko	Sesoko Point	26.6255	127.861
3128	105	Western and Central Pacific	58	Japan	Sesoko	Sesoko Point	26.6255	127.861
3201	105	Western and Central Pacific	58	Japan	Sesoko	Sesoko Point	26.6255	127.861
3212	105	Western and Central Pacific	58	Japan	Sesoko	Sesoko Point	26.6255	127.861
3380	106	Western and Central Pacific	58	Japan	Sesoko	Sesoko Station	26.6534	127.851
3383	106	Western and Central Pacific	58	Japan	Sesoko	Sesoko Station	26.6534	127.851
3389	106	Western and Central Pacific	58	Japan	Sesoko	Sesoko Station	26.6534	127.851
3381	106	Western and Central Pacific	58	Japan	Sesoko	Sesoko Station	26.6534	127.851
3386	106	Western and Central Pacific	58	Japan	Sesoko	Sesoko Station	26.6534	127.851
3390	106	Western and Central Pacific	58	Japan	Sesoko	Sesoko Station	26.6534	127.851
3793	113	Western and Central Pacific	45	Malaysia	Lankayan Island	Lankayan Island	6.5052	117.918
3775	113	Western and Central Pacific	45	Malaysia	Lankayan Island	Lankayan Island	6.5052	117.918
3784	113	Western and Central Pacific	45	Malaysia	Lankayan Island	Lankayan Island	6.5052	117.918
3790	113	Western and Central Pacific	45	Malaysia	Lankayan Island	Lankayan Island	6.5052	117.918
3794	113	Western and Central Pacific	45	Malaysia	Lankayan Island	Lankayan Island	6.5052	117.918
3806	113	Western and Central Pacific	45	Malaysia	Lankayan Island	Lankayan Island	6.5052	117.918
3785	113	Western and Central Pacific	45	Malaysia	Lankayan Island	Lankayan Island	6.5052	117.918
3795	113	Western and Central Pacific	45	Malaysia	Lankayan Island	Lankayan Island	6.5052	117.918
3776	113	Western and Central Pacific	45	Malaysia	Lankayan Island	Lankayan Island	6.5052	117.918
3779	113	Western and Central Pacific	45	Malaysia	Lankayan Island	Lankayan Island	6.5052	117.918
3786	113	Western and Central Pacific	45	Malaysia	Lankayan Island	Lankayan Island	6.5052	117.918
3777	113	Western and Central Pacific	45	Malaysia	Lankayan Island	Lankayan Island	6.5052	117.918
3780	113	Western and Central Pacific	45	Malaysia	Lankayan Island	Lankayan Island	6.5052	117.918
3787	113	Western and Central Pacific	45	Malaysia	Lankayan Island	Lankayan Island	6.5052	117.918
3778	113	Western and Central Pacific	45	Malaysia	Lankayan Island	Lankayan Island	6.5052	117.918
3783	113	Western and Central Pacific	45	Malaysia	Lankayan Island	Lankayan Island	6.5052	117.918
3791	113	Western and Central Pacific	45	Malaysia	Lankayan Island	Lankayan Island	6.5052	117.918
3796	113	Western and Central Pacific	45	Malaysia	Lankayan Island	Lankayan Island	6.5052	117.918
3803	113	Western and Central Pacific	45	Malaysia	Lankayan Island	Lankayan Island	6.5052	117.918
3804	113	Western and Central Pacific	45	Malaysia	Lankayan Island	Lankayan Island	6.5052	117.918
3788	113	Western and Central Pacific	45	Malaysia	Lankayan Island	Lankayan Island	6.5052	117.918
3797	113	Western and Central Pacific	45	Malaysia	Lankayan Island	Lankayan Island	6.5052	117.918
3792	113	Western and Central Pacific	45	Malaysia	Lankayan Island	Lankayan Island	6.5052	117.918
3781	113	Western and Central Pacific	45	Malaysia	Lankayan Island	Lankayan Island	6.5052	117.918
3782	113	Western and Central Pacific	45	Malaysia	Lankayan Island	Lankayan Island	6.5052	117.918
3789	113	Western and Central Pacific	45	Malaysia	Lankayan Island	Lankayan Island	6.5052	117.918
3798	113	Western and Central Pacific	45	Malaysia	Lankayan Island	Lankayan Island	6.5052	117.918
3799	113	Western and Central Pacific	45	Malaysia	Lankayan Island	Lankayan Island	6.5052	117.918
3800	113	Western and Central Pacific	45	Malaysia	Lankayan Island	Lankayan Island	6.5052	117.918
3816	114	Western and Central Pacific	45	Malaysia	Mabul Island	Paradise_2	4.2427	118.63
3819	114	Western and Central Pacific	45	Malaysia	Mabul Island	Paradise_2	4.2427	118.63
3820	114	Western and Central Pacific	45	Malaysia	Mabul Island	Paradise_2	4.2427	118.63
3812	114	Western and Central Pacific	45	Malaysia	Mabul Island	Paradise_2	4.2427	118.63
3817	114	Western and Central Pacific	45	Malaysia	Mabul Island	Paradise_2	4.2427	118.63
3809	114	Western and Central Pacific	45	Malaysia	Mabul Island	Paradise_2	4.2427	118.63
3813	114	Western and Central Pacific	45	Malaysia	Mabul Island	Paradise_2	4.2427	118.63
3810	114	Western and Central Pacific	45	Malaysia	Mabul Island	Paradise_2	4.2427	118.63
3814	114	Western and Central Pacific	45	Malaysia	Mabul Island	Paradise_2	4.2427	118.63
3815	114	Western and Central Pacific	45	Malaysia	Mabul Island	Paradise_2	4.2427	118.63
3818	114	Western and Central Pacific	45	Malaysia	Mabul Island	Paradise_2	4.2427	118.63
3807	114	Western and Central Pacific	45	Malaysia	Mabul Island	Paradise_2	4.2427	118.63
3808	114	Western and Central Pacific	45	Malaysia	Mabul Island	Paradise_2	4.2427	118.63
3825	115	Western and Central Pacific	49	Malaysia	Pulau Bidong	na	5.621	103.057
3831	115	Western and Central Pacific	49	Malaysia	Pulau Bidong	na	5.621	103.057
3826	115	Western and Central Pacific	49	Malaysia	Pulau Bidong	na	5.621	103.057
3827	115	Western and Central Pacific	49	Malaysia	Pulau Bidong	na	5.621	103.057
3828	115	Western and Central Pacific	49	Malaysia	Pulau Bidong	na	5.621	103.057
3829	115	Western and Central Pacific	49	Malaysia	Pulau Bidong	na	5.621	103.057
3835	115	Western and Central Pacific	49	Malaysia	Pulau Bidong	na	5.621	103.057
3830	115	Western and Central Pacific	49	Malaysia	Pulau Bidong	na	5.621	103.057
3847	116	Western and Central Pacific	49	Malaysia	Pulau Tioman	TDC House Reef	2.81545	104.151
3837	116	Western and Central Pacific	49	Malaysia	Pulau Tioman	TDC House Reef	2.81545	104.151
3836	116	Western and Central Pacific	49	Malaysia	Pulau Tioman	TDC House Reef	2.81545	104.151
3838	116	Western and Central Pacific	49	Malaysia	Pulau Tioman	TDC House Reef	2.81545	104.151
3839	116	Western and Central Pacific	49	Malaysia	Pulau Tioman	TDC House Reef	2.81545	104.151
3848	116	Western and Central Pacific	49	Malaysia	Pulau Tioman	TDC House Reef	2.81545	104.151
3840	116	Western and Central Pacific	49	Malaysia	Pulau Tioman	TDC House Reef	2.81545	104.151
3899	119	Western and Central Pacific	66	Palau	Ioul Lukes	na	7.287	134.499
3990	128	Western and Central Pacific	73	Papua New Guinea	Kimbe Bay	Lemukat	-5.37153	150.262
3991	128	Western and Central Pacific	73	Papua New Guinea	Kimbe Bay	Lemukat	-5.37153	150.262
3995	128	Western and Central Pacific	73	Papua New Guinea	Kimbe Bay	Lemukat	-5.37153	150.262
3992	128	Western and Central Pacific	73	Papua New Guinea	Kimbe Bay	Lemukat	-5.37153	150.262
3996	128	Western and Central Pacific	73	Papua New Guinea	Kimbe Bay	Lemukat	-5.37153	150.262
3993	128	Western and Central Pacific	73	Papua New Guinea	Kimbe Bay	Lemukat	-5.37153	150.262
3997	128	Western and Central Pacific	73	Papua New Guinea	Kimbe Bay	Lemukat	-5.37153	150.262
3994	128	Western and Central Pacific	73	Papua New Guinea	Kimbe Bay	Lemukat	-5.37153	150.262
3998	128	Western and Central Pacific	73	Papua New Guinea	Kimbe Bay	Lemukat	-5.37153	150.262
4064	132	Western and Central Pacific	47	Philippines	Cabarruyan Island	Magsaysay Reef	16.3106	120.03
4078	132	Western and Central Pacific	47	Philippines	Cabarruyan Island	Magsaysay Reef	16.3106	120.03
4081	132	Western and Central Pacific	47	Philippines	Cabarruyan Island	Magsaysay Reef	16.3106	120.03
4065	132	Western and Central Pacific	47	Philippines	Cabarruyan Island	Magsaysay Reef	16.3106	120.03
4066	132	Western and Central Pacific	47	Philippines	Cabarruyan Island	Magsaysay Reef	16.3106	120.03
4082	132	Western and Central Pacific	47	Philippines	Cabarruyan Island	Magsaysay Reef	16.3106	120.03
4083	132	Western and Central Pacific	47	Philippines	Cabarruyan Island	Magsaysay Reef	16.3106	120.03
4067	132	Western and Central Pacific	47	Philippines	Cabarruyan Island	Magsaysay Reef	16.3106	120.03
4073	132	Western and Central Pacific	47	Philippines	Cabarruyan Island	Magsaysay Reef	16.3106	120.03
4068	132	Western and Central Pacific	47	Philippines	Cabarruyan Island	Magsaysay Reef	16.3106	120.03
4074	132	Western and Central Pacific	47	Philippines	Cabarruyan Island	Magsaysay Reef	16.3106	120.03
4079	132	Western and Central Pacific	47	Philippines	Cabarruyan Island	Magsaysay Reef	16.3106	120.03
4084	132	Western and Central Pacific	47	Philippines	Cabarruyan Island	Magsaysay Reef	16.3106	120.03
4069	132	Western and Central Pacific	47	Philippines	Cabarruyan Island	Magsaysay Reef	16.3106	120.03
4075	132	Western and Central Pacific	47	Philippines	Cabarruyan Island	Magsaysay Reef	16.3106	120.03
4076	132	Western and Central Pacific	47	Philippines	Cabarruyan Island	Magsaysay Reef	16.3106	120.03
4080	132	Western and Central Pacific	47	Philippines	Cabarruyan Island	Magsaysay Reef	16.3106	120.03
4085	132	Western and Central Pacific	47	Philippines	Cabarruyan Island	Magsaysay Reef	16.3106	120.03
4086	132	Western and Central Pacific	47	Philippines	Cabarruyan Island	Magsaysay Reef	16.3106	120.03
4070	132	Western and Central Pacific	47	Philippines	Cabarruyan Island	Magsaysay Reef	16.3106	120.03
4087	132	Western and Central Pacific	47	Philippines	Cabarruyan Island	Magsaysay Reef	16.3106	120.03
4077	132	Western and Central Pacific	47	Philippines	Cabarruyan Island	Magsaysay Reef	16.3106	120.03
4088	132	Western and Central Pacific	47	Philippines	Cabarruyan Island	Magsaysay Reef	16.3106	120.03
4089	132	Western and Central Pacific	47	Philippines	Cabarruyan Island	Magsaysay Reef	16.3106	120.03
4090	133	Western and Central Pacific	47	Philippines	Cabarruyan Island	na	16.3443	120.012
4091	133	Western and Central Pacific	47	Philippines	Cabarruyan Island	na	16.3443	120.012
4102	133	Western and Central Pacific	47	Philippines	Cabarruyan Island	na	16.3443	120.012
4099	133	Western and Central Pacific	47	Philippines	Cabarruyan Island	na	16.3443	120.012
4103	133	Western and Central Pacific	47	Philippines	Cabarruyan Island	na	16.3443	120.012
4100	133	Western and Central Pacific	47	Philippines	Cabarruyan Island	na	16.3443	120.012
4101	133	Western and Central Pacific	47	Philippines	Cabarruyan Island	na	16.3443	120.012
4104	133	Western and Central Pacific	47	Philippines	Cabarruyan Island	na	16.3443	120.012
4105	133	Western and Central Pacific	47	Philippines	Cabarruyan Island	na	16.3443	120.012
4150	135	Indian Ocean	1	Saudi Arabia	Abu Madafi	na	22.05	38.75
4151	135	Indian Ocean	1	Saudi Arabia	Abu Madafi	na	22.05	38.75
4152	135	Indian Ocean	1	Saudi Arabia	Abu Madafi	na	22.05	38.75
4153	135	Indian Ocean	1	Saudi Arabia	Abu Madafi	na	22.05	38.75
4154	135	Indian Ocean	1	Saudi Arabia	Abu Madafi	na	22.05	38.75
4155	135	Indian Ocean	1	Saudi Arabia	Abu Madafi	na	22.05	38.75
4156	135	Indian Ocean	1	Saudi Arabia	Abu Madafi	na	22.05	38.75
4157	136	Indian Ocean	1	Saudi Arabia	Al Fahal	na	22.224	38.9695
4174	136	Indian Ocean	1	Saudi Arabia	Al Fahal	na	22.224	38.9695
4187	136	Indian Ocean	1	Saudi Arabia	Al Fahal	na	22.224	38.9695
4175	136	Indian Ocean	1	Saudi Arabia	Al Fahal	na	22.224	38.9695
4214	136	Indian Ocean	1	Saudi Arabia	Al Fahal	na	22.224	38.9695
4158	136	Indian Ocean	1	Saudi Arabia	Al Fahal	na	22.224	38.9695
4176	136	Indian Ocean	1	Saudi Arabia	Al Fahal	na	22.224	38.9695
4188	136	Indian Ocean	1	Saudi Arabia	Al Fahal	na	22.224	38.9695
4177	136	Indian Ocean	1	Saudi Arabia	Al Fahal	na	22.224	38.9695
4189	136	Indian Ocean	1	Saudi Arabia	Al Fahal	na	22.224	38.9695
4215	136	Indian Ocean	1	Saudi Arabia	Al Fahal	na	22.224	38.9695
4171	136	Indian Ocean	1	Saudi Arabia	Al Fahal	na	22.224	38.9695
4216	136	Indian Ocean	1	Saudi Arabia	Al Fahal	na	22.224	38.9695
4159	136	Indian Ocean	1	Saudi Arabia	Al Fahal	na	22.224	38.9695
4160	136	Indian Ocean	1	Saudi Arabia	Al Fahal	na	22.224	38.9695
4178	136	Indian Ocean	1	Saudi Arabia	Al Fahal	na	22.224	38.9695
4172	136	Indian Ocean	1	Saudi Arabia	Al Fahal	na	22.224	38.9695
4179	136	Indian Ocean	1	Saudi Arabia	Al Fahal	na	22.224	38.9695
4190	136	Indian Ocean	1	Saudi Arabia	Al Fahal	na	22.224	38.9695
4217	136	Indian Ocean	1	Saudi Arabia	Al Fahal	na	22.224	38.9695
4180	136	Indian Ocean	1	Saudi Arabia	Al Fahal	na	22.224	38.9695
4161	136	Indian Ocean	1	Saudi Arabia	Al Fahal	na	22.224	38.9695
4162	136	Indian Ocean	1	Saudi Arabia	Al Fahal	na	22.224	38.9695
4163	136	Indian Ocean	1	Saudi Arabia	Al Fahal	na	22.224	38.9695
4181	136	Indian Ocean	1	Saudi Arabia	Al Fahal	na	22.224	38.9695
4164	136	Indian Ocean	1	Saudi Arabia	Al Fahal	na	22.224	38.9695
4182	136	Indian Ocean	1	Saudi Arabia	Al Fahal	na	22.224	38.9695
4191	136	Indian Ocean	1	Saudi Arabia	Al Fahal	na	22.224	38.9695
4197	136	Indian Ocean	1	Saudi Arabia	Al Fahal	na	22.224	38.9695
4224	136	Indian Ocean	1	Saudi Arabia	Al Fahal	na	22.224	38.9695
4165	136	Indian Ocean	1	Saudi Arabia	Al Fahal	na	22.224	38.9695
4166	136	Indian Ocean	1	Saudi Arabia	Al Fahal	na	22.224	38.9695
4183	136	Indian Ocean	1	Saudi Arabia	Al Fahal	na	22.224	38.9695
4192	136	Indian Ocean	1	Saudi Arabia	Al Fahal	na	22.224	38.9695
4218	136	Indian Ocean	1	Saudi Arabia	Al Fahal	na	22.224	38.9695
4167	136	Indian Ocean	1	Saudi Arabia	Al Fahal	na	22.224	38.9695
4184	136	Indian Ocean	1	Saudi Arabia	Al Fahal	na	22.224	38.9695
4168	136	Indian Ocean	1	Saudi Arabia	Al Fahal	na	22.224	38.9695
4185	136	Indian Ocean	1	Saudi Arabia	Al Fahal	na	22.224	38.9695
4193	136	Indian Ocean	1	Saudi Arabia	Al Fahal	na	22.224	38.9695
4219	136	Indian Ocean	1	Saudi Arabia	Al Fahal	na	22.224	38.9695
4169	136	Indian Ocean	1	Saudi Arabia	Al Fahal	na	22.224	38.9695
4186	136	Indian Ocean	1	Saudi Arabia	Al Fahal	na	22.224	38.9695
4194	136	Indian Ocean	1	Saudi Arabia	Al Fahal	na	22.224	38.9695
4240	137	Indian Ocean	1	Saudi Arabia	Dreams Beach	na	21.7568	39.052
4246	137	Indian Ocean	1	Saudi Arabia	Dreams Beach	na	21.7568	39.052
4257	137	Indian Ocean	1	Saudi Arabia	Dreams Beach	na	21.7568	39.052
4269	137	Indian Ocean	1	Saudi Arabia	Dreams Beach	na	21.7568	39.052
4225	137	Indian Ocean	1	Saudi Arabia	Dreams Beach	na	21.7568	39.052
4230	137	Indian Ocean	1	Saudi Arabia	Dreams Beach	na	21.7568	39.052
4226	137	Indian Ocean	1	Saudi Arabia	Dreams Beach	na	21.7568	39.052
4227	137	Indian Ocean	1	Saudi Arabia	Dreams Beach	na	21.7568	39.052
4228	137	Indian Ocean	1	Saudi Arabia	Dreams Beach	na	21.7568	39.052
4231	137	Indian Ocean	1	Saudi Arabia	Dreams Beach	na	21.7568	39.052
4229	137	Indian Ocean	1	Saudi Arabia	Dreams Beach	na	21.7568	39.052
4292	138	Indian Ocean	1	Saudi Arabia	Fsar	na	22.2296	39.0288
4279	138	Indian Ocean	1	Saudi Arabia	Fsar	na	22.2296	39.0288
4280	138	Indian Ocean	1	Saudi Arabia	Fsar	na	22.2296	39.0288
4281	138	Indian Ocean	1	Saudi Arabia	Fsar	na	22.2296	39.0288
4282	138	Indian Ocean	1	Saudi Arabia	Fsar	na	22.2296	39.0288
4304	140	Indian Ocean	1	Saudi Arabia	Shi'b Nizar E	na	22.319	38.8544
4305	140	Indian Ocean	1	Saudi Arabia	Shi'b Nizar E	na	22.319	38.8544
4306	140	Indian Ocean	1	Saudi Arabia	Shi'b Nizar E	na	22.319	38.8544
4307	140	Indian Ocean	1	Saudi Arabia	Shi'b Nizar E	na	22.319	38.8544
4308	140	Indian Ocean	1	Saudi Arabia	Shi'b Nizar E	na	22.319	38.8544
4410	143	Indian Ocean	32	Singapore	Raffles Lighthouse	na	1.16667	103.75
4367	143	Indian Ocean	32	Singapore	Raffles Lighthouse	na	1.16667	103.75
4376	143	Indian Ocean	32	Singapore	Raffles Lighthouse	na	1.16667	103.75
4329	143	Indian Ocean	32	Singapore	Raffles Lighthouse	na	1.16667	103.75
4360	143	Indian Ocean	32	Singapore	Raffles Lighthouse	na	1.16667	103.75
4377	143	Indian Ocean	32	Singapore	Raffles Lighthouse	na	1.16667	103.75
4675	143	Indian Ocean	32	Singapore	Raffles Lighthouse	na	1.16667	103.75
4691	143	Indian Ocean	32	Singapore	Raffles Lighthouse	na	1.16667	103.75
4315	143	Indian Ocean	32	Singapore	Raffles Lighthouse	na	1.16667	103.75
4322	143	Indian Ocean	32	Singapore	Raffles Lighthouse	na	1.16667	103.75
4330	143	Indian Ocean	32	Singapore	Raffles Lighthouse	na	1.16667	103.75
4361	143	Indian Ocean	32	Singapore	Raffles Lighthouse	na	1.16667	103.75
4378	143	Indian Ocean	32	Singapore	Raffles Lighthouse	na	1.16667	103.75
4411	143	Indian Ocean	32	Singapore	Raffles Lighthouse	na	1.16667	103.75
4612	143	Indian Ocean	32	Singapore	Raffles Lighthouse	na	1.16667	103.75
4647	143	Indian Ocean	32	Singapore	Raffles Lighthouse	na	1.16667	103.75
4657	143	Indian Ocean	32	Singapore	Raffles Lighthouse	na	1.16667	103.75
4669	143	Indian Ocean	32	Singapore	Raffles Lighthouse	na	1.16667	103.75
4676	143	Indian Ocean	32	Singapore	Raffles Lighthouse	na	1.16667	103.75
4747	143	Indian Ocean	32	Singapore	Raffles Lighthouse	na	1.16667	103.75
4782	143	Indian Ocean	32	Singapore	Raffles Lighthouse	na	1.16667	103.75
4386	143	Indian Ocean	32	Singapore	Raffles Lighthouse	na	1.16667	103.75
4393	143	Indian Ocean	32	Singapore	Raffles Lighthouse	na	1.16667	103.75
4601	143	Indian Ocean	32	Singapore	Raffles Lighthouse	na	1.16667	103.75
4648	143	Indian Ocean	32	Singapore	Raffles Lighthouse	na	1.16667	103.75
4677	143	Indian Ocean	32	Singapore	Raffles Lighthouse	na	1.16667	103.75
4692	143	Indian Ocean	32	Singapore	Raffles Lighthouse	na	1.16667	103.75
5324	149	Western and Central Pacific	56	Taiwan	Lyudao	Dabaisha	22.637	121.494
5338	149	Western and Central Pacific	56	Taiwan	Lyudao	Dabaisha	22.637	121.494
5268	149	Western and Central Pacific	56	Taiwan	Lyudao	Dabaisha	22.637	121.494
5283	149	Western and Central Pacific	56	Taiwan	Lyudao	Dabaisha	22.637	121.494
5322	149	Western and Central Pacific	56	Taiwan	Lyudao	Dabaisha	22.637	121.494
5336	149	Western and Central Pacific	56	Taiwan	Lyudao	Dabaisha	22.637	121.494
5346	149	Western and Central Pacific	56	Taiwan	Lyudao	Dabaisha	22.637	121.494
5362	149	Western and Central Pacific	56	Taiwan	Lyudao	Dabaisha	22.637	121.494
5365	149	Western and Central Pacific	56	Taiwan	Lyudao	Dabaisha	22.637	121.494
5269	149	Western and Central Pacific	56	Taiwan	Lyudao	Dabaisha	22.637	121.494
5347	149	Western and Central Pacific	56	Taiwan	Lyudao	Dabaisha	22.637	121.494
5284	149	Western and Central Pacific	56	Taiwan	Lyudao	Dabaisha	22.637	121.494
5316	149	Western and Central Pacific	56	Taiwan	Lyudao	Dabaisha	22.637	121.494
5323	149	Western and Central Pacific	56	Taiwan	Lyudao	Dabaisha	22.637	121.494
5335	149	Western and Central Pacific	56	Taiwan	Lyudao	Dabaisha	22.637	121.494
5337	149	Western and Central Pacific	56	Taiwan	Lyudao	Dabaisha	22.637	121.494
5348	149	Western and Central Pacific	56	Taiwan	Lyudao	Dabaisha	22.637	121.494
5270	149	Western and Central Pacific	56	Taiwan	Lyudao	Dabaisha	22.637	121.494
5285	149	Western and Central Pacific	56	Taiwan	Lyudao	Dabaisha	22.637	121.494
5317	149	Western and Central Pacific	56	Taiwan	Lyudao	Dabaisha	22.637	121.494
5325	149	Western and Central Pacific	56	Taiwan	Lyudao	Dabaisha	22.637	121.494
5339	149	Western and Central Pacific	56	Taiwan	Lyudao	Dabaisha	22.637	121.494
5349	149	Western and Central Pacific	56	Taiwan	Lyudao	Dabaisha	22.637	121.494
5366	149	Western and Central Pacific	56	Taiwan	Lyudao	Dabaisha	22.637	121.494
5271	149	Western and Central Pacific	56	Taiwan	Lyudao	Dabaisha	22.637	121.494
5286	149	Western and Central Pacific	56	Taiwan	Lyudao	Dabaisha	22.637	121.494
5318	149	Western and Central Pacific	56	Taiwan	Lyudao	Dabaisha	22.637	121.494
5326	149	Western and Central Pacific	56	Taiwan	Lyudao	Dabaisha	22.637	121.494
5340	149	Western and Central Pacific	56	Taiwan	Lyudao	Dabaisha	22.637	121.494
5350	149	Western and Central Pacific	56	Taiwan	Lyudao	Dabaisha	22.637	121.494
5361	149	Western and Central Pacific	56	Taiwan	Lyudao	Dabaisha	22.637	121.494
5363	149	Western and Central Pacific	56	Taiwan	Lyudao	Dabaisha	22.637	121.494
5364	149	Western and Central Pacific	56	Taiwan	Lyudao	Dabaisha	22.637	121.494
5367	149	Western and Central Pacific	56	Taiwan	Lyudao	Dabaisha	22.637	121.494
5287	149	Western and Central Pacific	56	Taiwan	Lyudao	Dabaisha	22.637	121.494
5327	149	Western and Central Pacific	56	Taiwan	Lyudao	Dabaisha	22.637	121.494
5341	149	Western and Central Pacific	56	Taiwan	Lyudao	Dabaisha	22.637	121.494
5351	149	Western and Central Pacific	56	Taiwan	Lyudao	Dabaisha	22.637	121.494
5368	149	Western and Central Pacific	56	Taiwan	Lyudao	Dabaisha	22.637	121.494
5369	149	Western and Central Pacific	56	Taiwan	Lyudao	Dabaisha	22.637	121.494
5328	149	Western and Central Pacific	56	Taiwan	Lyudao	Dabaisha	22.637	121.494
5281	149	Western and Central Pacific	56	Taiwan	Lyudao	Dabaisha	22.637	121.494
5288	149	Western and Central Pacific	56	Taiwan	Lyudao	Dabaisha	22.637	121.494
5329	149	Western and Central Pacific	56	Taiwan	Lyudao	Dabaisha	22.637	121.494
5345	149	Western and Central Pacific	56	Taiwan	Lyudao	Dabaisha	22.637	121.494
5289	149	Western and Central Pacific	56	Taiwan	Lyudao	Dabaisha	22.637	121.494
5319	149	Western and Central Pacific	56	Taiwan	Lyudao	Dabaisha	22.637	121.494
5330	149	Western and Central Pacific	56	Taiwan	Lyudao	Dabaisha	22.637	121.494
5342	149	Western and Central Pacific	56	Taiwan	Lyudao	Dabaisha	22.637	121.494
5352	149	Western and Central Pacific	56	Taiwan	Lyudao	Dabaisha	22.637	121.494
5272	149	Western and Central Pacific	56	Taiwan	Lyudao	Dabaisha	22.637	121.494
5275	149	Western and Central Pacific	56	Taiwan	Lyudao	Dabaisha	22.637	121.494
5320	149	Western and Central Pacific	56	Taiwan	Lyudao	Dabaisha	22.637	121.494
5331	149	Western and Central Pacific	56	Taiwan	Lyudao	Dabaisha	22.637	121.494
5343	149	Western and Central Pacific	56	Taiwan	Lyudao	Dabaisha	22.637	121.494
5353	149	Western and Central Pacific	56	Taiwan	Lyudao	Dabaisha	22.637	121.494
5370	149	Western and Central Pacific	56	Taiwan	Lyudao	Dabaisha	22.637	121.494
5420	150	Western and Central Pacific	56	Taiwan	Lyudao	Gonggan	22.68	121.49
5444	150	Western and Central Pacific	56	Taiwan	Lyudao	Gonggan	22.68	121.49
5378	150	Western and Central Pacific	56	Taiwan	Lyudao	Gonggan	22.68	121.49
5393	150	Western and Central Pacific	56	Taiwan	Lyudao	Gonggan	22.68	121.49
5398	150	Western and Central Pacific	56	Taiwan	Lyudao	Gonggan	22.68	121.49
5421	150	Western and Central Pacific	56	Taiwan	Lyudao	Gonggan	22.68	121.49
5445	150	Western and Central Pacific	56	Taiwan	Lyudao	Gonggan	22.68	121.49
5448	150	Western and Central Pacific	56	Taiwan	Lyudao	Gonggan	22.68	121.49
5379	150	Western and Central Pacific	56	Taiwan	Lyudao	Gonggan	22.68	121.49
5394	150	Western and Central Pacific	56	Taiwan	Lyudao	Gonggan	22.68	121.49
5416	150	Western and Central Pacific	56	Taiwan	Lyudao	Gonggan	22.68	121.49
5422	150	Western and Central Pacific	56	Taiwan	Lyudao	Gonggan	22.68	121.49
5446	150	Western and Central Pacific	56	Taiwan	Lyudao	Gonggan	22.68	121.49
5380	150	Western and Central Pacific	56	Taiwan	Lyudao	Gonggan	22.68	121.49
5486	151	Western and Central Pacific	56	Taiwan	Lyudao	Zongliao	22.68	121.47
5487	151	Western and Central Pacific	56	Taiwan	Lyudao	Zongliao	22.68	121.47
5656	160	Western and Central Pacific	50	Thailand	Chumphon	Koh Tao	10.0641	99.8262
5653	160	Western and Central Pacific	50	Thailand	Chumphon	Koh Tao	10.0641	99.8262
5654	160	Western and Central Pacific	50	Thailand	Chumphon	Koh Tao	10.0641	99.8262
6148	183	Indian Ocean	1	Israel	Eilat	Eilat Coral Nature Reserve	29.5	34.92
6153	183	Indian Ocean	1	Israel	Eilat	Eilat Coral Nature Reserve	29.5	34.92
5911	186	Indian Ocean	17	Madagascar	Andavadoaka	na	-22.08	43.23
5912	186	Indian Ocean	17	Madagascar	Andavadoaka	na	-22.08	43.23
5913	186	Indian Ocean	17	Madagascar	Andavadoaka	na	-22.08	43.23
5914	186	Indian Ocean	17	Madagascar	Andavadoaka	na	-22.08	43.23
5915	186	Indian Ocean	17	Madagascar	Andavadoaka	na	-22.08	43.23
5916	186	Indian Ocean	17	Madagascar	Andavadoaka	na	-22.08	43.23
5917	186	Indian Ocean	17	Madagascar	Andavadoaka	na	-22.08	43.23
5820	188	Western and Central Pacific	50	Thailand	Chonburi	Samaesan	12.6431	100.861
5821	188	Western and Central Pacific	50	Thailand	Chonburi	Samaesan	12.6431	100.861
5918	188	Western and Central Pacific	50	Thailand	Chonburi	Samaesan	12.6431	100.861
1800	55	Western and Central Pacific	111	Fiji	Vatuolalai	Vatuolalai Village MPA	-18.21	177.69
1898	55	Western and Central Pacific	111	Fiji	Vatuolalai	Vatuolalai Village MPA	-18.21	177.69
2502	83	Western and Central Pacific	58	Japan	Akajima	Maja beach	26.1923	127.306
2507	83	Western and Central Pacific	58	Japan	Akajima	Maja beach	26.1923	127.306
2496	83	Western and Central Pacific	58	Japan	Akajima	Maja beach	26.1923	127.306
2500	83	Western and Central Pacific	58	Japan	Akajima	Maja beach	26.1923	127.306
2505	83	Western and Central Pacific	58	Japan	Akajima	Maja beach	26.1923	127.306
2508	83	Western and Central Pacific	58	Japan	Akajima	Maja beach	26.1923	127.306
2856	89	Western and Central Pacific	61	Japan	Kochi	Nishidomari	32.7667	132.733
2882	89	Western and Central Pacific	61	Japan	Kochi	Nishidomari	32.7667	132.733
2883	89	Western and Central Pacific	61	Japan	Kochi	Nishidomari	32.7667	132.733
2884	89	Western and Central Pacific	61	Japan	Kochi	Nishidomari	32.7667	132.733
2874	89	Western and Central Pacific	61	Japan	Kochi	Nishidomari	32.7667	132.733
2881	89	Western and Central Pacific	61	Japan	Kochi	Nishidomari	32.7667	132.733
2885	89	Western and Central Pacific	61	Japan	Kochi	Nishidomari	32.7667	132.733
2886	89	Western and Central Pacific	61	Japan	Kochi	Nishidomari	32.7667	132.733
2887	89	Western and Central Pacific	61	Japan	Kochi	Nishidomari	32.7667	132.733
3239	105	Western and Central Pacific	58	Japan	Sesoko	Sesoko Point	26.6255	127.861
3135	105	Western and Central Pacific	58	Japan	Sesoko	Sesoko Point	26.6255	127.861
3141	105	Western and Central Pacific	58	Japan	Sesoko	Sesoko Point	26.6255	127.861
3143	105	Western and Central Pacific	58	Japan	Sesoko	Sesoko Point	26.6255	127.861
3148	105	Western and Central Pacific	58	Japan	Sesoko	Sesoko Point	26.6255	127.861
3152	105	Western and Central Pacific	58	Japan	Sesoko	Sesoko Point	26.6255	127.861
3170	105	Western and Central Pacific	58	Japan	Sesoko	Sesoko Point	26.6255	127.861
3202	105	Western and Central Pacific	58	Japan	Sesoko	Sesoko Point	26.6255	127.861
3214	105	Western and Central Pacific	58	Japan	Sesoko	Sesoko Point	26.6255	127.861
3226	105	Western and Central Pacific	58	Japan	Sesoko	Sesoko Point	26.6255	127.861
3240	105	Western and Central Pacific	58	Japan	Sesoko	Sesoko Point	26.6255	127.861
3242	105	Western and Central Pacific	58	Japan	Sesoko	Sesoko Point	26.6255	127.861
3248	105	Western and Central Pacific	58	Japan	Sesoko	Sesoko Point	26.6255	127.861
3149	105	Western and Central Pacific	58	Japan	Sesoko	Sesoko Point	26.6255	127.861
3227	105	Western and Central Pacific	58	Japan	Sesoko	Sesoko Point	26.6255	127.861
3243	105	Western and Central Pacific	58	Japan	Sesoko	Sesoko Point	26.6255	127.861
3244	105	Western and Central Pacific	58	Japan	Sesoko	Sesoko Point	26.6255	127.861
3249	105	Western and Central Pacific	58	Japan	Sesoko	Sesoko Point	26.6255	127.861
3136	105	Western and Central Pacific	58	Japan	Sesoko	Sesoko Point	26.6255	127.861
3142	105	Western and Central Pacific	58	Japan	Sesoko	Sesoko Point	26.6255	127.861
3144	105	Western and Central Pacific	58	Japan	Sesoko	Sesoko Point	26.6255	127.861
3150	105	Western and Central Pacific	58	Japan	Sesoko	Sesoko Point	26.6255	127.861
3245	105	Western and Central Pacific	58	Japan	Sesoko	Sesoko Point	26.6255	127.861
3250	105	Western and Central Pacific	58	Japan	Sesoko	Sesoko Point	26.6255	127.861
3137	105	Western and Central Pacific	58	Japan	Sesoko	Sesoko Point	26.6255	127.861
3145	105	Western and Central Pacific	58	Japan	Sesoko	Sesoko Point	26.6255	127.861
3151	105	Western and Central Pacific	58	Japan	Sesoko	Sesoko Point	26.6255	127.861
3153	105	Western and Central Pacific	58	Japan	Sesoko	Sesoko Point	26.6255	127.861
3228	105	Western and Central Pacific	58	Japan	Sesoko	Sesoko Point	26.6255	127.861
3241	105	Western and Central Pacific	58	Japan	Sesoko	Sesoko Point	26.6255	127.861
3246	105	Western and Central Pacific	58	Japan	Sesoko	Sesoko Point	26.6255	127.861
3251	105	Western and Central Pacific	58	Japan	Sesoko	Sesoko Point	26.6255	127.861
3388	106	Western and Central Pacific	58	Japan	Sesoko	Sesoko Station	26.6534	127.851
3823	115	Western and Central Pacific	49	Malaysia	Pulau Bidong	na	5.621	103.057
3824	115	Western and Central Pacific	49	Malaysia	Pulau Bidong	na	5.621	103.057
3880	118	Western and Central Pacific	66	Palau	Babeldaob	na	7.515	134.583
3887	118	Western and Central Pacific	66	Palau	Babeldaob	na	7.515	134.583
3881	118	Western and Central Pacific	66	Palau	Babeldaob	na	7.515	134.583
3893	118	Western and Central Pacific	66	Palau	Babeldaob	na	7.515	134.583
3882	118	Western and Central Pacific	66	Palau	Babeldaob	na	7.515	134.583
3888	118	Western and Central Pacific	66	Palau	Babeldaob	na	7.515	134.583
3894	118	Western and Central Pacific	66	Palau	Babeldaob	na	7.515	134.583
3883	118	Western and Central Pacific	66	Palau	Babeldaob	na	7.515	134.583
3878	118	Western and Central Pacific	66	Palau	Babeldaob	na	7.515	134.583
3884	118	Western and Central Pacific	66	Palau	Babeldaob	na	7.515	134.583
3889	118	Western and Central Pacific	66	Palau	Babeldaob	na	7.515	134.583
3895	118	Western and Central Pacific	66	Palau	Babeldaob	na	7.515	134.583
3879	118	Western and Central Pacific	66	Palau	Babeldaob	na	7.515	134.583
3885	118	Western and Central Pacific	66	Palau	Babeldaob	na	7.515	134.583
3890	118	Western and Central Pacific	66	Palau	Babeldaob	na	7.515	134.583
3896	118	Western and Central Pacific	66	Palau	Babeldaob	na	7.515	134.583
3891	118	Western and Central Pacific	66	Palau	Babeldaob	na	7.515	134.583
3886	118	Western and Central Pacific	66	Palau	Babeldaob	na	7.515	134.583
3892	118	Western and Central Pacific	66	Palau	Babeldaob	na	7.515	134.583
3897	118	Western and Central Pacific	66	Palau	Babeldaob	na	7.515	134.583
4127	133	Western and Central Pacific	47	Philippines	Cabarruyan Island	na	16.3443	120.012
4128	133	Western and Central Pacific	47	Philippines	Cabarruyan Island	na	16.3443	120.012
4173	136	Indian Ocean	1	Saudi Arabia	Al Fahal	na	22.224	38.9695
4238	137	Indian Ocean	1	Saudi Arabia	Dreams Beach	na	21.7568	39.052
4245	137	Indian Ocean	1	Saudi Arabia	Dreams Beach	na	21.7568	39.052
4273	137	Indian Ocean	1	Saudi Arabia	Dreams Beach	na	21.7568	39.052
4275	137	Indian Ocean	1	Saudi Arabia	Dreams Beach	na	21.7568	39.052
4276	137	Indian Ocean	1	Saudi Arabia	Dreams Beach	na	21.7568	39.052
4278	137	Indian Ocean	1	Saudi Arabia	Dreams Beach	na	21.7568	39.052
4239	137	Indian Ocean	1	Saudi Arabia	Dreams Beach	na	21.7568	39.052
4285	138	Indian Ocean	1	Saudi Arabia	Fsar	na	22.2296	39.0288
4286	138	Indian Ocean	1	Saudi Arabia	Fsar	na	22.2296	39.0288
4287	138	Indian Ocean	1	Saudi Arabia	Fsar	na	22.2296	39.0288
4437	143	Indian Ocean	32	Singapore	Raffles Lighthouse	na	1.16667	103.75
4465	143	Indian Ocean	32	Singapore	Raffles Lighthouse	na	1.16667	103.75
4531	143	Indian Ocean	32	Singapore	Raffles Lighthouse	na	1.16667	103.75
4595	143	Indian Ocean	32	Singapore	Raffles Lighthouse	na	1.16667	103.75
4665	143	Indian Ocean	32	Singapore	Raffles Lighthouse	na	1.16667	103.75
4710	143	Indian Ocean	32	Singapore	Raffles Lighthouse	na	1.16667	103.75
4754	143	Indian Ocean	32	Singapore	Raffles Lighthouse	na	1.16667	103.75
4765	143	Indian Ocean	32	Singapore	Raffles Lighthouse	na	1.16667	103.75
4418	143	Indian Ocean	32	Singapore	Raffles Lighthouse	na	1.16667	103.75
4508	143	Indian Ocean	32	Singapore	Raffles Lighthouse	na	1.16667	103.75
4757	143	Indian Ocean	32	Singapore	Raffles Lighthouse	na	1.16667	103.75
4438	143	Indian Ocean	32	Singapore	Raffles Lighthouse	na	1.16667	103.75
4439	143	Indian Ocean	32	Singapore	Raffles Lighthouse	na	1.16667	103.75
4532	143	Indian Ocean	32	Singapore	Raffles Lighthouse	na	1.16667	103.75
5238	148	Western and Central Pacific	56	Taiwan	Lyudao	Chaikou	22.676	121.482
5239	148	Western and Central Pacific	56	Taiwan	Lyudao	Chaikou	22.676	121.482
5240	148	Western and Central Pacific	56	Taiwan	Lyudao	Chaikou	22.676	121.482
5277	149	Western and Central Pacific	56	Taiwan	Lyudao	Dabaisha	22.637	121.494
5267	149	Western and Central Pacific	56	Taiwan	Lyudao	Dabaisha	22.637	121.494
5274	149	Western and Central Pacific	56	Taiwan	Lyudao	Dabaisha	22.637	121.494
5294	149	Western and Central Pacific	56	Taiwan	Lyudao	Dabaisha	22.637	121.494
5309	149	Western and Central Pacific	56	Taiwan	Lyudao	Dabaisha	22.637	121.494
5333	149	Western and Central Pacific	56	Taiwan	Lyudao	Dabaisha	22.637	121.494
5334	149	Western and Central Pacific	56	Taiwan	Lyudao	Dabaisha	22.637	121.494
5371	149	Western and Central Pacific	56	Taiwan	Lyudao	Dabaisha	22.637	121.494
5295	149	Western and Central Pacific	56	Taiwan	Lyudao	Dabaisha	22.637	121.494
5310	149	Western and Central Pacific	56	Taiwan	Lyudao	Dabaisha	22.637	121.494
5312	149	Western and Central Pacific	56	Taiwan	Lyudao	Dabaisha	22.637	121.494
5296	149	Western and Central Pacific	56	Taiwan	Lyudao	Dabaisha	22.637	121.494
5304	149	Western and Central Pacific	56	Taiwan	Lyudao	Dabaisha	22.637	121.494
5313	149	Western and Central Pacific	56	Taiwan	Lyudao	Dabaisha	22.637	121.494
5360	149	Western and Central Pacific	56	Taiwan	Lyudao	Dabaisha	22.637	121.494
5372	149	Western and Central Pacific	56	Taiwan	Lyudao	Dabaisha	22.637	121.494
5417	150	Western and Central Pacific	56	Taiwan	Lyudao	Gonggan	22.68	121.49
5419	150	Western and Central Pacific	56	Taiwan	Lyudao	Gonggan	22.68	121.49
5447	150	Western and Central Pacific	56	Taiwan	Lyudao	Gonggan	22.68	121.49
5449	150	Western and Central Pacific	56	Taiwan	Lyudao	Gonggan	22.68	121.49
5385	150	Western and Central Pacific	56	Taiwan	Lyudao	Gonggan	22.68	121.49
5391	150	Western and Central Pacific	56	Taiwan	Lyudao	Gonggan	22.68	121.49
5430	150	Western and Central Pacific	56	Taiwan	Lyudao	Gonggan	22.68	121.49
5438	150	Western and Central Pacific	56	Taiwan	Lyudao	Gonggan	22.68	121.49
5454	150	Western and Central Pacific	56	Taiwan	Lyudao	Gonggan	22.68	121.49
5470	150	Western and Central Pacific	56	Taiwan	Lyudao	Gonggan	22.68	121.49
5479	150	Western and Central Pacific	56	Taiwan	Lyudao	Gonggan	22.68	121.49
1234	36	Western and Central Pacific	78	Australia	Orpheus Island	Little Pioneer Bay	-18.6112	146.487
1235	36	Western and Central Pacific	78	Australia	Orpheus Island	Little Pioneer Bay	-18.6112	146.487
1757	55	Western and Central Pacific	111	Fiji	Vatuolalai	Vatuolalai Village MPA	-18.21	177.69
1779	55	Western and Central Pacific	111	Fiji	Vatuolalai	Vatuolalai Village MPA	-18.21	177.69
1826	55	Western and Central Pacific	111	Fiji	Vatuolalai	Vatuolalai Village MPA	-18.21	177.69
1836	55	Western and Central Pacific	111	Fiji	Vatuolalai	Vatuolalai Village MPA	-18.21	177.69
1925	56	Western and Central Pacific	111	Fiji	Votua	Votua Village MPA	-18.22	177.72
1998	57	Indian Ocean	18	France	Reunion Island	Etang-Sale Coast	-21.33	55.47
1999	57	Indian Ocean	18	France	Reunion Island	Etang-Sale Coast	-21.33	55.47
2003	57	Indian Ocean	18	France	Reunion Island	Etang-Sale Coast	-21.33	55.47
6050	82	Indian Ocean	1	Israel	Eilat	na	29.5333	34.9667
6051	82	Indian Ocean	1	Israel	Eilat	na	29.5333	34.9667
6052	82	Indian Ocean	1	Israel	Eilat	na	29.5333	34.9667
6053	82	Indian Ocean	1	Israel	Eilat	na	29.5333	34.9667
6054	82	Indian Ocean	1	Israel	Eilat	na	29.5333	34.9667
6055	82	Indian Ocean	1	Israel	Eilat	na	29.5333	34.9667
6056	82	Indian Ocean	1	Israel	Eilat	na	29.5333	34.9667
6057	82	Indian Ocean	1	Israel	Eilat	na	29.5333	34.9667
6058	82	Indian Ocean	1	Israel	Eilat	na	29.5333	34.9667
6059	82	Indian Ocean	1	Israel	Eilat	na	29.5333	34.9667
6060	82	Indian Ocean	1	Israel	Eilat	na	29.5333	34.9667
6061	82	Indian Ocean	1	Israel	Eilat	na	29.5333	34.9667
6062	82	Indian Ocean	1	Israel	Eilat	na	29.5333	34.9667
6063	82	Indian Ocean	1	Israel	Eilat	na	29.5333	34.9667
6064	82	Indian Ocean	1	Israel	Eilat	na	29.5333	34.9667
6065	82	Indian Ocean	1	Israel	Eilat	na	29.5333	34.9667
6066	82	Indian Ocean	1	Israel	Eilat	na	29.5333	34.9667
6067	82	Indian Ocean	1	Israel	Eilat	na	29.5333	34.9667
6068	82	Indian Ocean	1	Israel	Eilat	na	29.5333	34.9667
6069	82	Indian Ocean	1	Israel	Eilat	na	29.5333	34.9667
6070	82	Indian Ocean	1	Israel	Eilat	na	29.5333	34.9667
6071	82	Indian Ocean	1	Israel	Eilat	na	29.5333	34.9667
6072	82	Indian Ocean	1	Israel	Eilat	na	29.5333	34.9667
6073	82	Indian Ocean	1	Israel	Eilat	na	29.5333	34.9667
6074	82	Indian Ocean	1	Israel	Eilat	na	29.5333	34.9667
6075	82	Indian Ocean	1	Israel	Eilat	na	29.5333	34.9667
6076	82	Indian Ocean	1	Israel	Eilat	na	29.5333	34.9667
6077	82	Indian Ocean	1	Israel	Eilat	na	29.5333	34.9667
6078	82	Indian Ocean	1	Israel	Eilat	na	29.5333	34.9667
6079	82	Indian Ocean	1	Israel	Eilat	na	29.5333	34.9667
6080	82	Indian Ocean	1	Israel	Eilat	na	29.5333	34.9667
6081	82	Indian Ocean	1	Israel	Eilat	na	29.5333	34.9667
6082	82	Indian Ocean	1	Israel	Eilat	na	29.5333	34.9667
6083	82	Indian Ocean	1	Israel	Eilat	na	29.5333	34.9667
6084	82	Indian Ocean	1	Israel	Eilat	na	29.5333	34.9667
6085	82	Indian Ocean	1	Israel	Eilat	na	29.5333	34.9667
6086	82	Indian Ocean	1	Israel	Eilat	na	29.5333	34.9667
6087	82	Indian Ocean	1	Israel	Eilat	na	29.5333	34.9667
6088	82	Indian Ocean	1	Israel	Eilat	na	29.5333	34.9667
6089	82	Indian Ocean	1	Israel	Eilat	na	29.5333	34.9667
6090	82	Indian Ocean	1	Israel	Eilat	na	29.5333	34.9667
6091	82	Indian Ocean	1	Israel	Eilat	na	29.5333	34.9667
6092	82	Indian Ocean	1	Israel	Eilat	na	29.5333	34.9667
6093	82	Indian Ocean	1	Israel	Eilat	na	29.5333	34.9667
6094	82	Indian Ocean	1	Israel	Eilat	na	29.5333	34.9667
6095	82	Indian Ocean	1	Israel	Eilat	na	29.5333	34.9667
6096	82	Indian Ocean	1	Israel	Eilat	na	29.5333	34.9667
6097	82	Indian Ocean	1	Israel	Eilat	na	29.5333	34.9667
6098	82	Indian Ocean	1	Israel	Eilat	na	29.5333	34.9667
6099	82	Indian Ocean	1	Israel	Eilat	na	29.5333	34.9667
6100	82	Indian Ocean	1	Israel	Eilat	na	29.5333	34.9667
6101	82	Indian Ocean	1	Israel	Eilat	na	29.5333	34.9667
6102	82	Indian Ocean	1	Israel	Eilat	na	29.5333	34.9667
6103	82	Indian Ocean	1	Israel	Eilat	na	29.5333	34.9667
6104	82	Indian Ocean	1	Israel	Eilat	na	29.5333	34.9667
6105	82	Indian Ocean	1	Israel	Eilat	na	29.5333	34.9667
6106	82	Indian Ocean	1	Israel	Eilat	na	29.5333	34.9667
6107	82	Indian Ocean	1	Israel	Eilat	na	29.5333	34.9667
6108	82	Indian Ocean	1	Israel	Eilat	na	29.5333	34.9667
6109	82	Indian Ocean	1	Israel	Eilat	na	29.5333	34.9667
6110	82	Indian Ocean	1	Israel	Eilat	na	29.5333	34.9667
6111	82	Indian Ocean	1	Israel	Eilat	na	29.5333	34.9667
6112	82	Indian Ocean	1	Israel	Eilat	na	29.5333	34.9667
6113	82	Indian Ocean	1	Israel	Eilat	na	29.5333	34.9667
6114	82	Indian Ocean	1	Israel	Eilat	na	29.5333	34.9667
6115	82	Indian Ocean	1	Israel	Eilat	na	29.5333	34.9667
6116	82	Indian Ocean	1	Israel	Eilat	na	29.5333	34.9667
6117	82	Indian Ocean	1	Israel	Eilat	na	29.5333	34.9667
6118	82	Indian Ocean	1	Israel	Eilat	na	29.5333	34.9667
6119	82	Indian Ocean	1	Israel	Eilat	na	29.5333	34.9667
6120	82	Indian Ocean	1	Israel	Eilat	na	29.5333	34.9667
6121	82	Indian Ocean	1	Israel	Eilat	na	29.5333	34.9667
6122	82	Indian Ocean	1	Israel	Eilat	na	29.5333	34.9667
6123	82	Indian Ocean	1	Israel	Eilat	na	29.5333	34.9667
6124	82	Indian Ocean	1	Israel	Eilat	na	29.5333	34.9667
6125	82	Indian Ocean	1	Israel	Eilat	na	29.5333	34.9667
6126	82	Indian Ocean	1	Israel	Eilat	na	29.5333	34.9667
6127	82	Indian Ocean	1	Israel	Eilat	na	29.5333	34.9667
6128	82	Indian Ocean	1	Israel	Eilat	na	29.5333	34.9667
6129	82	Indian Ocean	1	Israel	Eilat	na	29.5333	34.9667
6130	82	Indian Ocean	1	Israel	Eilat	na	29.5333	34.9667
6131	82	Indian Ocean	1	Israel	Eilat	na	29.5333	34.9667
6132	82	Indian Ocean	1	Israel	Eilat	na	29.5333	34.9667
6133	82	Indian Ocean	1	Israel	Eilat	na	29.5333	34.9667
6134	82	Indian Ocean	1	Israel	Eilat	na	29.5333	34.9667
6135	82	Indian Ocean	1	Israel	Eilat	na	29.5333	34.9667
6136	82	Indian Ocean	1	Israel	Eilat	na	29.5333	34.9667
6137	82	Indian Ocean	1	Israel	Eilat	na	29.5333	34.9667
6138	82	Indian Ocean	1	Israel	Eilat	na	29.5333	34.9667
6139	82	Indian Ocean	1	Israel	Eilat	na	29.5333	34.9667
6140	82	Indian Ocean	1	Israel	Eilat	na	29.5333	34.9667
6141	82	Indian Ocean	1	Israel	Eilat	na	29.5333	34.9667
6142	82	Indian Ocean	1	Israel	Eilat	na	29.5333	34.9667
6143	82	Indian Ocean	1	Israel	Eilat	na	29.5333	34.9667
6144	82	Indian Ocean	1	Israel	Eilat	na	29.5333	34.9667
6145	82	Indian Ocean	1	Israel	Eilat	na	29.5333	34.9667
6146	82	Indian Ocean	1	Israel	Eilat	na	29.5333	34.9667
2652	85	Western and Central Pacific	59	Japan	Amakusa	na	32.1667	130.033
2655	85	Western and Central Pacific	59	Japan	Amakusa	na	32.1667	130.033
2658	85	Western and Central Pacific	59	Japan	Amakusa	na	32.1667	130.033
2666	85	Western and Central Pacific	59	Japan	Amakusa	na	32.1667	130.033
2668	85	Western and Central Pacific	59	Japan	Amakusa	na	32.1667	130.033
2671	85	Western and Central Pacific	59	Japan	Amakusa	na	32.1667	130.033
2673	85	Western and Central Pacific	59	Japan	Amakusa	na	32.1667	130.033
2692	88	Western and Central Pacific	61	Japan	Kochi	Biological Institute of Kuroshio	32.7789	132.732
2696	88	Western and Central Pacific	61	Japan	Kochi	Biological Institute of Kuroshio	32.7789	132.732
2706	88	Western and Central Pacific	61	Japan	Kochi	Biological Institute of Kuroshio	32.7789	132.732
2711	88	Western and Central Pacific	61	Japan	Kochi	Biological Institute of Kuroshio	32.7789	132.732
2712	88	Western and Central Pacific	61	Japan	Kochi	Biological Institute of Kuroshio	32.7789	132.732
2715	88	Western and Central Pacific	61	Japan	Kochi	Biological Institute of Kuroshio	32.7789	132.732
2716	88	Western and Central Pacific	61	Japan	Kochi	Biological Institute of Kuroshio	32.7789	132.732
2785	89	Western and Central Pacific	61	Japan	Kochi	Nishidomari	32.7667	132.733
2788	89	Western and Central Pacific	61	Japan	Kochi	Nishidomari	32.7667	132.733
2809	89	Western and Central Pacific	61	Japan	Kochi	Nishidomari	32.7667	132.733
2816	89	Western and Central Pacific	61	Japan	Kochi	Nishidomari	32.7667	132.733
2821	89	Western and Central Pacific	61	Japan	Kochi	Nishidomari	32.7667	132.733
2824	89	Western and Central Pacific	61	Japan	Kochi	Nishidomari	32.7667	132.733
2826	89	Western and Central Pacific	61	Japan	Kochi	Nishidomari	32.7667	132.733
2828	89	Western and Central Pacific	61	Japan	Kochi	Nishidomari	32.7667	132.733
2829	89	Western and Central Pacific	61	Japan	Kochi	Nishidomari	32.7667	132.733
2830	89	Western and Central Pacific	61	Japan	Kochi	Nishidomari	32.7667	132.733
2831	89	Western and Central Pacific	61	Japan	Kochi	Nishidomari	32.7667	132.733
2835	89	Western and Central Pacific	61	Japan	Kochi	Nishidomari	32.7667	132.733
2840	89	Western and Central Pacific	61	Japan	Kochi	Nishidomari	32.7667	132.733
2857	89	Western and Central Pacific	61	Japan	Kochi	Nishidomari	32.7667	132.733
2870	89	Western and Central Pacific	61	Japan	Kochi	Nishidomari	32.7667	132.733
2786	89	Western and Central Pacific	61	Japan	Kochi	Nishidomari	32.7667	132.733
2789	89	Western and Central Pacific	61	Japan	Kochi	Nishidomari	32.7667	132.733
2810	89	Western and Central Pacific	61	Japan	Kochi	Nishidomari	32.7667	132.733
2871	89	Western and Central Pacific	61	Japan	Kochi	Nishidomari	32.7667	132.733
3229	105	Western and Central Pacific	58	Japan	Sesoko	Sesoko Point	26.6255	127.861
3802	113	Western and Central Pacific	45	Malaysia	Lankayan Island	Lankayan Island	6.5052	117.918
4117	133	Western and Central Pacific	47	Philippines	Cabarruyan Island	na	16.3443	120.012
4118	133	Western and Central Pacific	47	Philippines	Cabarruyan Island	na	16.3443	120.012
4129	133	Western and Central Pacific	47	Philippines	Cabarruyan Island	na	16.3443	120.012
4139	133	Western and Central Pacific	47	Philippines	Cabarruyan Island	na	16.3443	120.012
4200	136	Indian Ocean	1	Saudi Arabia	Al Fahal	na	22.224	38.9695
4288	138	Indian Ocean	1	Saudi Arabia	Fsar	na	22.2296	39.0288
4291	138	Indian Ocean	1	Saudi Arabia	Fsar	na	22.2296	39.0288
4289	138	Indian Ocean	1	Saudi Arabia	Fsar	na	22.2296	39.0288
4406	143	Indian Ocean	32	Singapore	Raffles Lighthouse	na	1.16667	103.75
4423	143	Indian Ocean	32	Singapore	Raffles Lighthouse	na	1.16667	103.75
4598	143	Indian Ocean	32	Singapore	Raffles Lighthouse	na	1.16667	103.75
4407	143	Indian Ocean	32	Singapore	Raffles Lighthouse	na	1.16667	103.75
4424	143	Indian Ocean	32	Singapore	Raffles Lighthouse	na	1.16667	103.75
4408	143	Indian Ocean	32	Singapore	Raffles Lighthouse	na	1.16667	103.75
4425	143	Indian Ocean	32	Singapore	Raffles Lighthouse	na	1.16667	103.75
4440	143	Indian Ocean	32	Singapore	Raffles Lighthouse	na	1.16667	103.75
4441	143	Indian Ocean	32	Singapore	Raffles Lighthouse	na	1.16667	103.75
4469	143	Indian Ocean	32	Singapore	Raffles Lighthouse	na	1.16667	103.75
4470	143	Indian Ocean	32	Singapore	Raffles Lighthouse	na	1.16667	103.75
4513	143	Indian Ocean	32	Singapore	Raffles Lighthouse	na	1.16667	103.75
4514	143	Indian Ocean	32	Singapore	Raffles Lighthouse	na	1.16667	103.75
4515	143	Indian Ocean	32	Singapore	Raffles Lighthouse	na	1.16667	103.75
4711	143	Indian Ocean	32	Singapore	Raffles Lighthouse	na	1.16667	103.75
4779	143	Indian Ocean	32	Singapore	Raffles Lighthouse	na	1.16667	103.75
4319	143	Indian Ocean	32	Singapore	Raffles Lighthouse	na	1.16667	103.75
4327	143	Indian Ocean	32	Singapore	Raffles Lighthouse	na	1.16667	103.75
4340	143	Indian Ocean	32	Singapore	Raffles Lighthouse	na	1.16667	103.75
4346	143	Indian Ocean	32	Singapore	Raffles Lighthouse	na	1.16667	103.75
4353	143	Indian Ocean	32	Singapore	Raffles Lighthouse	na	1.16667	103.75
4320	143	Indian Ocean	32	Singapore	Raffles Lighthouse	na	1.16667	103.75
4328	143	Indian Ocean	32	Singapore	Raffles Lighthouse	na	1.16667	103.75
4409	143	Indian Ocean	32	Singapore	Raffles Lighthouse	na	1.16667	103.75
4426	143	Indian Ocean	32	Singapore	Raffles Lighthouse	na	1.16667	103.75
4471	143	Indian Ocean	32	Singapore	Raffles Lighthouse	na	1.16667	103.75
4472	143	Indian Ocean	32	Singapore	Raffles Lighthouse	na	1.16667	103.75
4473	143	Indian Ocean	32	Singapore	Raffles Lighthouse	na	1.16667	103.75
4474	143	Indian Ocean	32	Singapore	Raffles Lighthouse	na	1.16667	103.75
4475	143	Indian Ocean	32	Singapore	Raffles Lighthouse	na	1.16667	103.75
4476	143	Indian Ocean	32	Singapore	Raffles Lighthouse	na	1.16667	103.75
4477	143	Indian Ocean	32	Singapore	Raffles Lighthouse	na	1.16667	103.75
4478	143	Indian Ocean	32	Singapore	Raffles Lighthouse	na	1.16667	103.75
4479	143	Indian Ocean	32	Singapore	Raffles Lighthouse	na	1.16667	103.75
4516	143	Indian Ocean	32	Singapore	Raffles Lighthouse	na	1.16667	103.75
4517	143	Indian Ocean	32	Singapore	Raffles Lighthouse	na	1.16667	103.75
4518	143	Indian Ocean	32	Singapore	Raffles Lighthouse	na	1.16667	103.75
4519	143	Indian Ocean	32	Singapore	Raffles Lighthouse	na	1.16667	103.75
4520	143	Indian Ocean	32	Singapore	Raffles Lighthouse	na	1.16667	103.75
4521	143	Indian Ocean	32	Singapore	Raffles Lighthouse	na	1.16667	103.75
4522	143	Indian Ocean	32	Singapore	Raffles Lighthouse	na	1.16667	103.75
4533	143	Indian Ocean	32	Singapore	Raffles Lighthouse	na	1.16667	103.75
4549	143	Indian Ocean	32	Singapore	Raffles Lighthouse	na	1.16667	103.75
4565	143	Indian Ocean	32	Singapore	Raffles Lighthouse	na	1.16667	103.75
4566	143	Indian Ocean	32	Singapore	Raffles Lighthouse	na	1.16667	103.75
4567	143	Indian Ocean	32	Singapore	Raffles Lighthouse	na	1.16667	103.75
4568	143	Indian Ocean	32	Singapore	Raffles Lighthouse	na	1.16667	103.75
4569	143	Indian Ocean	32	Singapore	Raffles Lighthouse	na	1.16667	103.75
4570	143	Indian Ocean	32	Singapore	Raffles Lighthouse	na	1.16667	103.75
4578	143	Indian Ocean	32	Singapore	Raffles Lighthouse	na	1.16667	103.75
4610	143	Indian Ocean	32	Singapore	Raffles Lighthouse	na	1.16667	103.75
4637	143	Indian Ocean	32	Singapore	Raffles Lighthouse	na	1.16667	103.75
4656	143	Indian Ocean	32	Singapore	Raffles Lighthouse	na	1.16667	103.75
4666	143	Indian Ocean	32	Singapore	Raffles Lighthouse	na	1.16667	103.75
4667	143	Indian Ocean	32	Singapore	Raffles Lighthouse	na	1.16667	103.75
4686	143	Indian Ocean	32	Singapore	Raffles Lighthouse	na	1.16667	103.75
4712	143	Indian Ocean	32	Singapore	Raffles Lighthouse	na	1.16667	103.75
4713	143	Indian Ocean	32	Singapore	Raffles Lighthouse	na	1.16667	103.75
4714	143	Indian Ocean	32	Singapore	Raffles Lighthouse	na	1.16667	103.75
4715	143	Indian Ocean	32	Singapore	Raffles Lighthouse	na	1.16667	103.75
4745	143	Indian Ocean	32	Singapore	Raffles Lighthouse	na	1.16667	103.75
4746	143	Indian Ocean	32	Singapore	Raffles Lighthouse	na	1.16667	103.75
4766	143	Indian Ocean	32	Singapore	Raffles Lighthouse	na	1.16667	103.75
4780	143	Indian Ocean	32	Singapore	Raffles Lighthouse	na	1.16667	103.75
4790	143	Indian Ocean	32	Singapore	Raffles Lighthouse	na	1.16667	103.75
4791	143	Indian Ocean	32	Singapore	Raffles Lighthouse	na	1.16667	103.75
4829	145	Western and Central Pacific	56	Taiwan	Bitoujiao	na	25.1257	121.915
4830	145	Western and Central Pacific	56	Taiwan	Bitoujiao	na	25.1257	121.915
5073	147	Western and Central Pacific	56	Taiwan	Longdong	na	25.1187	121.92
5074	147	Western and Central Pacific	56	Taiwan	Longdong	na	25.1187	121.92
5117	147	Western and Central Pacific	56	Taiwan	Longdong	na	25.1187	121.92
5118	147	Western and Central Pacific	56	Taiwan	Longdong	na	25.1187	121.92
5075	147	Western and Central Pacific	56	Taiwan	Longdong	na	25.1187	121.92
5076	147	Western and Central Pacific	56	Taiwan	Longdong	na	25.1187	121.92
5077	147	Western and Central Pacific	56	Taiwan	Longdong	na	25.1187	121.92
5078	147	Western and Central Pacific	56	Taiwan	Longdong	na	25.1187	121.92
5089	147	Western and Central Pacific	56	Taiwan	Longdong	na	25.1187	121.92
5090	147	Western and Central Pacific	56	Taiwan	Longdong	na	25.1187	121.92
5079	147	Western and Central Pacific	56	Taiwan	Longdong	na	25.1187	121.92
5080	147	Western and Central Pacific	56	Taiwan	Longdong	na	25.1187	121.92
5085	147	Western and Central Pacific	56	Taiwan	Longdong	na	25.1187	121.92
5086	147	Western and Central Pacific	56	Taiwan	Longdong	na	25.1187	121.92
5091	147	Western and Central Pacific	56	Taiwan	Longdong	na	25.1187	121.92
5092	147	Western and Central Pacific	56	Taiwan	Longdong	na	25.1187	121.92
5113	147	Western and Central Pacific	56	Taiwan	Longdong	na	25.1187	121.92
5114	147	Western and Central Pacific	56	Taiwan	Longdong	na	25.1187	121.92
5063	147	Western and Central Pacific	56	Taiwan	Longdong	na	25.1187	121.92
5064	147	Western and Central Pacific	56	Taiwan	Longdong	na	25.1187	121.92
5105	147	Western and Central Pacific	56	Taiwan	Longdong	na	25.1187	121.92
5106	147	Western and Central Pacific	56	Taiwan	Longdong	na	25.1187	121.92
5147	147	Western and Central Pacific	56	Taiwan	Longdong	na	25.1187	121.92
5148	147	Western and Central Pacific	56	Taiwan	Longdong	na	25.1187	121.92
5069	147	Western and Central Pacific	56	Taiwan	Longdong	na	25.1187	121.92
5070	147	Western and Central Pacific	56	Taiwan	Longdong	na	25.1187	121.92
5247	148	Western and Central Pacific	56	Taiwan	Lyudao	Chaikou	22.676	121.482
5253	148	Western and Central Pacific	56	Taiwan	Lyudao	Chaikou	22.676	121.482
5236	148	Western and Central Pacific	56	Taiwan	Lyudao	Chaikou	22.676	121.482
5243	148	Western and Central Pacific	56	Taiwan	Lyudao	Chaikou	22.676	121.482
5254	148	Western and Central Pacific	56	Taiwan	Lyudao	Chaikou	22.676	121.482
5258	148	Western and Central Pacific	56	Taiwan	Lyudao	Chaikou	22.676	121.482
5305	149	Western and Central Pacific	56	Taiwan	Lyudao	Dabaisha	22.637	121.494
5314	149	Western and Central Pacific	56	Taiwan	Lyudao	Dabaisha	22.637	121.494
5306	149	Western and Central Pacific	56	Taiwan	Lyudao	Dabaisha	22.637	121.494
5405	150	Western and Central Pacific	56	Taiwan	Lyudao	Gonggan	22.68	121.49
5410	150	Western and Central Pacific	56	Taiwan	Lyudao	Gonggan	22.68	121.49
5431	150	Western and Central Pacific	56	Taiwan	Lyudao	Gonggan	22.68	121.49
5443	150	Western and Central Pacific	56	Taiwan	Lyudao	Gonggan	22.68	121.49
5455	150	Western and Central Pacific	56	Taiwan	Lyudao	Gonggan	22.68	121.49
5471	150	Western and Central Pacific	56	Taiwan	Lyudao	Gonggan	22.68	121.49
5472	150	Western and Central Pacific	56	Taiwan	Lyudao	Gonggan	22.68	121.49
5480	150	Western and Central Pacific	56	Taiwan	Lyudao	Gonggan	22.68	121.49
5473	150	Western and Central Pacific	56	Taiwan	Lyudao	Gonggan	22.68	121.49
5456	150	Western and Central Pacific	56	Taiwan	Lyudao	Gonggan	22.68	121.49
5474	150	Western and Central Pacific	56	Taiwan	Lyudao	Gonggan	22.68	121.49
5481	150	Western and Central Pacific	56	Taiwan	Lyudao	Gonggan	22.68	121.49
5485	151	Western and Central Pacific	56	Taiwan	Lyudao	Zongliao	22.68	121.47
5615	157	Western and Central Pacific	50	Thailand	Chumphon	Chumphon Reef_1	10.3333	99.3333
5619	157	Western and Central Pacific	50	Thailand	Chumphon	Chumphon Reef_1	10.3333	99.3333
5623	157	Western and Central Pacific	50	Thailand	Chumphon	Chumphon Reef_1	10.3333	99.3333
5616	157	Western and Central Pacific	50	Thailand	Chumphon	Chumphon Reef_1	10.3333	99.3333
5620	157	Western and Central Pacific	50	Thailand	Chumphon	Chumphon Reef_1	10.3333	99.3333
5624	157	Western and Central Pacific	50	Thailand	Chumphon	Chumphon Reef_1	10.3333	99.3333
5617	157	Western and Central Pacific	50	Thailand	Chumphon	Chumphon Reef_1	10.3333	99.3333
5621	157	Western and Central Pacific	50	Thailand	Chumphon	Chumphon Reef_1	10.3333	99.3333
5625	157	Western and Central Pacific	50	Thailand	Chumphon	Chumphon Reef_1	10.3333	99.3333
5662	162	Western and Central Pacific	50	Thailand	Rayong	Koh Kudee	12.5821	101.509
5813	183	Indian Ocean	1	Israel	Eilat	Eilat Coral Nature Reserve	29.5	34.92
5814	183	Indian Ocean	1	Israel	Eilat	Eilat Coral Nature Reserve	29.5	34.92
5815	183	Indian Ocean	1	Israel	Eilat	Eilat Coral Nature Reserve	29.5	34.92
6156	188	Western and Central Pacific	50	Thailand	Chonburi	Samaesan	12.6431	100.861
1226	36	Western and Central Pacific	78	Australia	Orpheus Island	Little Pioneer Bay	-18.6112	146.487
1575	42	Western and Central Pacific	78	Australia	Orpheus Island	Pioneer Bay_3	-18.61	146.487
1674	49	Indian Ocean	96	Australia	Scott Reef	na	-14.0667	121.767
1675	49	Indian Ocean	96	Australia	Scott Reef	na	-14.0667	121.767
2000	57	Indian Ocean	18	France	Reunion Island	Etang-Sale Coast	-21.33	55.47
5953	82	Indian Ocean	1	Israel	Eilat	na	29.5333	34.9667
5954	82	Indian Ocean	1	Israel	Eilat	na	29.5333	34.9667
5955	82	Indian Ocean	1	Israel	Eilat	na	29.5333	34.9667
5956	82	Indian Ocean	1	Israel	Eilat	na	29.5333	34.9667
5957	82	Indian Ocean	1	Israel	Eilat	na	29.5333	34.9667
5958	82	Indian Ocean	1	Israel	Eilat	na	29.5333	34.9667
5959	82	Indian Ocean	1	Israel	Eilat	na	29.5333	34.9667
5960	82	Indian Ocean	1	Israel	Eilat	na	29.5333	34.9667
5961	82	Indian Ocean	1	Israel	Eilat	na	29.5333	34.9667
2659	85	Western and Central Pacific	59	Japan	Amakusa	na	32.1667	130.033
2660	85	Western and Central Pacific	59	Japan	Amakusa	na	32.1667	130.033
2661	85	Western and Central Pacific	59	Japan	Amakusa	na	32.1667	130.033
2662	85	Western and Central Pacific	59	Japan	Amakusa	na	32.1667	130.033
2864	89	Western and Central Pacific	61	Japan	Kochi	Nishidomari	32.7667	132.733
3217	105	Western and Central Pacific	58	Japan	Sesoko	Sesoko Point	26.6255	127.861
3231	105	Western and Central Pacific	58	Japan	Sesoko	Sesoko Point	26.6255	127.861
3218	105	Western and Central Pacific	58	Japan	Sesoko	Sesoko Point	26.6255	127.861
3219	105	Western and Central Pacific	58	Japan	Sesoko	Sesoko Point	26.6255	127.861
3232	105	Western and Central Pacific	58	Japan	Sesoko	Sesoko Point	26.6255	127.861
3861	118	Western and Central Pacific	66	Palau	Babeldaob	na	7.515	134.583
3874	118	Western and Central Pacific	66	Palau	Babeldaob	na	7.515	134.583
4123	133	Western and Central Pacific	47	Philippines	Cabarruyan Island	na	16.3443	120.012
4132	133	Western and Central Pacific	47	Philippines	Cabarruyan Island	na	16.3443	120.012
4277	137	Indian Ocean	1	Saudi Arabia	Dreams Beach	na	21.7568	39.052
4241	137	Indian Ocean	1	Saudi Arabia	Dreams Beach	na	21.7568	39.052
4248	137	Indian Ocean	1	Saudi Arabia	Dreams Beach	na	21.7568	39.052
4242	137	Indian Ocean	1	Saudi Arabia	Dreams Beach	na	21.7568	39.052
4284	138	Indian Ocean	1	Saudi Arabia	Fsar	na	22.2296	39.0288
4445	143	Indian Ocean	32	Singapore	Raffles Lighthouse	na	1.16667	103.75
4483	143	Indian Ocean	32	Singapore	Raffles Lighthouse	na	1.16667	103.75
4535	143	Indian Ocean	32	Singapore	Raffles Lighthouse	na	1.16667	103.75
4581	143	Indian Ocean	32	Singapore	Raffles Lighthouse	na	1.16667	103.75
4768	143	Indian Ocean	32	Singapore	Raffles Lighthouse	na	1.16667	103.75
4784	143	Indian Ocean	32	Singapore	Raffles Lighthouse	na	1.16667	103.75
4446	143	Indian Ocean	32	Singapore	Raffles Lighthouse	na	1.16667	103.75
4552	143	Indian Ocean	32	Singapore	Raffles Lighthouse	na	1.16667	103.75
4553	143	Indian Ocean	32	Singapore	Raffles Lighthouse	na	1.16667	103.75
4484	143	Indian Ocean	32	Singapore	Raffles Lighthouse	na	1.16667	103.75
5051	145	Western and Central Pacific	56	Taiwan	Bitoujiao	na	25.1257	121.915
5052	145	Western and Central Pacific	56	Taiwan	Bitoujiao	na	25.1257	121.915
5053	145	Western and Central Pacific	56	Taiwan	Bitoujiao	na	25.1257	121.915
5054	145	Western and Central Pacific	56	Taiwan	Bitoujiao	na	25.1257	121.915
5245	148	Western and Central Pacific	56	Taiwan	Lyudao	Chaikou	22.676	121.482
5262	148	Western and Central Pacific	56	Taiwan	Lyudao	Chaikou	22.676	121.482
5232	148	Western and Central Pacific	56	Taiwan	Lyudao	Chaikou	22.676	121.482
5241	148	Western and Central Pacific	56	Taiwan	Lyudao	Chaikou	22.676	121.482
5246	148	Western and Central Pacific	56	Taiwan	Lyudao	Chaikou	22.676	121.482
5248	148	Western and Central Pacific	56	Taiwan	Lyudao	Chaikou	22.676	121.482
5257	148	Western and Central Pacific	56	Taiwan	Lyudao	Chaikou	22.676	121.482
5263	148	Western and Central Pacific	56	Taiwan	Lyudao	Chaikou	22.676	121.482
5292	149	Western and Central Pacific	56	Taiwan	Lyudao	Dabaisha	22.637	121.494
5297	149	Western and Central Pacific	56	Taiwan	Lyudao	Dabaisha	22.637	121.494
5293	149	Western and Central Pacific	56	Taiwan	Lyudao	Dabaisha	22.637	121.494
5298	149	Western and Central Pacific	56	Taiwan	Lyudao	Dabaisha	22.637	121.494
5357	149	Western and Central Pacific	56	Taiwan	Lyudao	Dabaisha	22.637	121.494
5396	150	Western and Central Pacific	56	Taiwan	Lyudao	Gonggan	22.68	121.49
5399	150	Western and Central Pacific	56	Taiwan	Lyudao	Gonggan	22.68	121.49
5423	150	Western and Central Pacific	56	Taiwan	Lyudao	Gonggan	22.68	121.49
5461	150	Western and Central Pacific	56	Taiwan	Lyudao	Gonggan	22.68	121.49
5450	150	Western and Central Pacific	56	Taiwan	Lyudao	Gonggan	22.68	121.49
5462	150	Western and Central Pacific	56	Taiwan	Lyudao	Gonggan	22.68	121.49
5389	150	Western and Central Pacific	56	Taiwan	Lyudao	Gonggan	22.68	121.49
5400	150	Western and Central Pacific	56	Taiwan	Lyudao	Gonggan	22.68	121.49
5407	150	Western and Central Pacific	56	Taiwan	Lyudao	Gonggan	22.68	121.49
5412	150	Western and Central Pacific	56	Taiwan	Lyudao	Gonggan	22.68	121.49
5424	150	Western and Central Pacific	56	Taiwan	Lyudao	Gonggan	22.68	121.49
5434	150	Western and Central Pacific	56	Taiwan	Lyudao	Gonggan	22.68	121.49
5451	150	Western and Central Pacific	56	Taiwan	Lyudao	Gonggan	22.68	121.49
5463	150	Western and Central Pacific	56	Taiwan	Lyudao	Gonggan	22.68	121.49
5483	151	Western and Central Pacific	56	Taiwan	Lyudao	Zongliao	22.68	121.47
1228	36	Western and Central Pacific	78	Australia	Orpheus Island	Little Pioneer Bay	-18.6112	146.487
2650	85	Western and Central Pacific	59	Japan	Amakusa	na	32.1667	130.033
2653	85	Western and Central Pacific	59	Japan	Amakusa	na	32.1667	130.033
2656	85	Western and Central Pacific	59	Japan	Amakusa	na	32.1667	130.033
2664	85	Western and Central Pacific	59	Japan	Amakusa	na	32.1667	130.033
2669	85	Western and Central Pacific	59	Japan	Amakusa	na	32.1667	130.033
2670	85	Western and Central Pacific	59	Japan	Amakusa	na	32.1667	130.033
2672	85	Western and Central Pacific	59	Japan	Amakusa	na	32.1667	130.033
2777	89	Western and Central Pacific	61	Japan	Kochi	Nishidomari	32.7667	132.733
2778	89	Western and Central Pacific	61	Japan	Kochi	Nishidomari	32.7667	132.733
2781	89	Western and Central Pacific	61	Japan	Kochi	Nishidomari	32.7667	132.733
2836	89	Western and Central Pacific	61	Japan	Kochi	Nishidomari	32.7667	132.733
2844	89	Western and Central Pacific	61	Japan	Kochi	Nishidomari	32.7667	132.733
2845	89	Western and Central Pacific	61	Japan	Kochi	Nishidomari	32.7667	132.733
2846	89	Western and Central Pacific	61	Japan	Kochi	Nishidomari	32.7667	132.733
2849	89	Western and Central Pacific	61	Japan	Kochi	Nishidomari	32.7667	132.733
2851	89	Western and Central Pacific	61	Japan	Kochi	Nishidomari	32.7667	132.733
2852	89	Western and Central Pacific	61	Japan	Kochi	Nishidomari	32.7667	132.733
2853	89	Western and Central Pacific	61	Japan	Kochi	Nishidomari	32.7667	132.733
2859	89	Western and Central Pacific	61	Japan	Kochi	Nishidomari	32.7667	132.733
2865	89	Western and Central Pacific	61	Japan	Kochi	Nishidomari	32.7667	132.733
3220	105	Western and Central Pacific	58	Japan	Sesoko	Sesoko Point	26.6255	127.861
4258	137	Indian Ocean	1	Saudi Arabia	Dreams Beach	na	21.7568	39.052
4295	138	Indian Ocean	1	Saudi Arabia	Fsar	na	22.2296	39.0288
4296	138	Indian Ocean	1	Saudi Arabia	Fsar	na	22.2296	39.0288
4485	143	Indian Ocean	32	Singapore	Raffles Lighthouse	na	1.16667	103.75
4536	143	Indian Ocean	32	Singapore	Raffles Lighthouse	na	1.16667	103.75
4719	143	Indian Ocean	32	Singapore	Raffles Lighthouse	na	1.16667	103.75
4748	143	Indian Ocean	32	Singapore	Raffles Lighthouse	na	1.16667	103.75
4486	143	Indian Ocean	32	Singapore	Raffles Lighthouse	na	1.16667	103.75
4487	143	Indian Ocean	32	Singapore	Raffles Lighthouse	na	1.16667	103.75
4720	143	Indian Ocean	32	Singapore	Raffles Lighthouse	na	1.16667	103.75
4853	145	Western and Central Pacific	56	Taiwan	Bitoujiao	na	25.1257	121.915
4854	145	Western and Central Pacific	56	Taiwan	Bitoujiao	na	25.1257	121.915
4837	145	Western and Central Pacific	56	Taiwan	Bitoujiao	na	25.1257	121.915
4838	145	Western and Central Pacific	56	Taiwan	Bitoujiao	na	25.1257	121.915
5093	147	Western and Central Pacific	56	Taiwan	Longdong	na	25.1187	121.92
5094	147	Western and Central Pacific	56	Taiwan	Longdong	na	25.1187	121.92
5095	147	Western and Central Pacific	56	Taiwan	Longdong	na	25.1187	121.92
5096	147	Western and Central Pacific	56	Taiwan	Longdong	na	25.1187	121.92
5097	147	Western and Central Pacific	56	Taiwan	Longdong	na	25.1187	121.92
5098	147	Western and Central Pacific	56	Taiwan	Longdong	na	25.1187	121.92
5103	147	Western and Central Pacific	56	Taiwan	Longdong	na	25.1187	121.92
5104	147	Western and Central Pacific	56	Taiwan	Longdong	na	25.1187	121.92
1220	36	Western and Central Pacific	78	Australia	Orpheus Island	Little Pioneer Bay	-18.6112	146.487
1236	36	Western and Central Pacific	78	Australia	Orpheus Island	Little Pioneer Bay	-18.6112	146.487
1576	42	Western and Central Pacific	78	Australia	Orpheus Island	Pioneer Bay_3	-18.61	146.487
3834	115	Western and Central Pacific	49	Malaysia	Pulau Bidong	na	5.621	103.057
3869	118	Western and Central Pacific	66	Palau	Babeldaob	na	7.515	134.583
3870	118	Western and Central Pacific	66	Palau	Babeldaob	na	7.515	134.583
4149	135	Indian Ocean	1	Saudi Arabia	Abu Madafi	na	22.05	38.75
4201	136	Indian Ocean	1	Saudi Arabia	Al Fahal	na	22.224	38.9695
4206	136	Indian Ocean	1	Saudi Arabia	Al Fahal	na	22.224	38.9695
4207	136	Indian Ocean	1	Saudi Arabia	Al Fahal	na	22.224	38.9695
4202	136	Indian Ocean	1	Saudi Arabia	Al Fahal	na	22.224	38.9695
4203	136	Indian Ocean	1	Saudi Arabia	Al Fahal	na	22.224	38.9695
4208	136	Indian Ocean	1	Saudi Arabia	Al Fahal	na	22.224	38.9695
4209	136	Indian Ocean	1	Saudi Arabia	Al Fahal	na	22.224	38.9695
4212	136	Indian Ocean	1	Saudi Arabia	Al Fahal	na	22.224	38.9695
4213	136	Indian Ocean	1	Saudi Arabia	Al Fahal	na	22.224	38.9695
4220	136	Indian Ocean	1	Saudi Arabia	Al Fahal	na	22.224	38.9695
4221	136	Indian Ocean	1	Saudi Arabia	Al Fahal	na	22.224	38.9695
4255	137	Indian Ocean	1	Saudi Arabia	Dreams Beach	na	21.7568	39.052
4263	137	Indian Ocean	1	Saudi Arabia	Dreams Beach	na	21.7568	39.052
4303	139	Indian Ocean	1	Saudi Arabia	Qita al Kirsh	na	22.4322	38.997
5119	147	Western and Central Pacific	56	Taiwan	Longdong	na	25.1187	121.92
5120	147	Western and Central Pacific	56	Taiwan	Longdong	na	25.1187	121.92
5121	147	Western and Central Pacific	56	Taiwan	Longdong	na	25.1187	121.92
5122	147	Western and Central Pacific	56	Taiwan	Longdong	na	25.1187	121.92
5123	147	Western and Central Pacific	56	Taiwan	Longdong	na	25.1187	121.92
5124	147	Western and Central Pacific	56	Taiwan	Longdong	na	25.1187	121.92
5125	147	Western and Central Pacific	56	Taiwan	Longdong	na	25.1187	121.92
5126	147	Western and Central Pacific	56	Taiwan	Longdong	na	25.1187	121.92
5127	147	Western and Central Pacific	56	Taiwan	Longdong	na	25.1187	121.92
5128	147	Western and Central Pacific	56	Taiwan	Longdong	na	25.1187	121.92
5129	147	Western and Central Pacific	56	Taiwan	Longdong	na	25.1187	121.92
5130	147	Western and Central Pacific	56	Taiwan	Longdong	na	25.1187	121.92
5131	147	Western and Central Pacific	56	Taiwan	Longdong	na	25.1187	121.92
5132	147	Western and Central Pacific	56	Taiwan	Longdong	na	25.1187	121.92
5133	147	Western and Central Pacific	56	Taiwan	Longdong	na	25.1187	121.92
5134	147	Western and Central Pacific	56	Taiwan	Longdong	na	25.1187	121.92
5135	147	Western and Central Pacific	56	Taiwan	Longdong	na	25.1187	121.92
5136	147	Western and Central Pacific	56	Taiwan	Longdong	na	25.1187	121.92
5137	147	Western and Central Pacific	56	Taiwan	Longdong	na	25.1187	121.92
5138	147	Western and Central Pacific	56	Taiwan	Longdong	na	25.1187	121.92
5149	147	Western and Central Pacific	56	Taiwan	Longdong	na	25.1187	121.92
5150	147	Western and Central Pacific	56	Taiwan	Longdong	na	25.1187	121.92
5151	147	Western and Central Pacific	56	Taiwan	Longdong	na	25.1187	121.92
5152	147	Western and Central Pacific	56	Taiwan	Longdong	na	25.1187	121.92
5153	147	Western and Central Pacific	56	Taiwan	Longdong	na	25.1187	121.92
5154	147	Western and Central Pacific	56	Taiwan	Longdong	na	25.1187	121.92
5155	147	Western and Central Pacific	56	Taiwan	Longdong	na	25.1187	121.92
5156	147	Western and Central Pacific	56	Taiwan	Longdong	na	25.1187	121.92
5157	147	Western and Central Pacific	56	Taiwan	Longdong	na	25.1187	121.92
5158	147	Western and Central Pacific	56	Taiwan	Longdong	na	25.1187	121.92
5159	147	Western and Central Pacific	56	Taiwan	Longdong	na	25.1187	121.92
5160	147	Western and Central Pacific	56	Taiwan	Longdong	na	25.1187	121.92
5161	147	Western and Central Pacific	56	Taiwan	Longdong	na	25.1187	121.92
5162	147	Western and Central Pacific	56	Taiwan	Longdong	na	25.1187	121.92
5171	147	Western and Central Pacific	56	Taiwan	Longdong	na	25.1187	121.92
5172	147	Western and Central Pacific	56	Taiwan	Longdong	na	25.1187	121.92
5173	147	Western and Central Pacific	56	Taiwan	Longdong	na	25.1187	121.92
5174	147	Western and Central Pacific	56	Taiwan	Longdong	na	25.1187	121.92
5209	147	Western and Central Pacific	56	Taiwan	Longdong	na	25.1187	121.92
5210	147	Western and Central Pacific	56	Taiwan	Longdong	na	25.1187	121.92
5211	147	Western and Central Pacific	56	Taiwan	Longdong	na	25.1187	121.92
5212	147	Western and Central Pacific	56	Taiwan	Longdong	na	25.1187	121.92
5244	148	Western and Central Pacific	56	Taiwan	Lyudao	Chaikou	22.676	121.482
5255	148	Western and Central Pacific	56	Taiwan	Lyudao	Chaikou	22.676	121.482
5256	148	Western and Central Pacific	56	Taiwan	Lyudao	Chaikou	22.676	121.482
5259	148	Western and Central Pacific	56	Taiwan	Lyudao	Chaikou	22.676	121.482
5315	149	Western and Central Pacific	56	Taiwan	Lyudao	Dabaisha	22.637	121.494
5356	149	Western and Central Pacific	56	Taiwan	Lyudao	Dabaisha	22.637	121.494
5376	150	Western and Central Pacific	56	Taiwan	Lyudao	Gonggan	22.68	121.49
5377	150	Western and Central Pacific	56	Taiwan	Lyudao	Gonggan	22.68	121.49
5387	150	Western and Central Pacific	56	Taiwan	Lyudao	Gonggan	22.68	121.49
5388	150	Western and Central Pacific	56	Taiwan	Lyudao	Gonggan	22.68	121.49
5392	150	Western and Central Pacific	56	Taiwan	Lyudao	Gonggan	22.68	121.49
5397	150	Western and Central Pacific	56	Taiwan	Lyudao	Gonggan	22.68	121.49
5406	150	Western and Central Pacific	56	Taiwan	Lyudao	Gonggan	22.68	121.49
5415	150	Western and Central Pacific	56	Taiwan	Lyudao	Gonggan	22.68	121.49
5432	150	Western and Central Pacific	56	Taiwan	Lyudao	Gonggan	22.68	121.49
5433	150	Western and Central Pacific	56	Taiwan	Lyudao	Gonggan	22.68	121.49
5439	150	Western and Central Pacific	56	Taiwan	Lyudao	Gonggan	22.68	121.49
5440	150	Western and Central Pacific	56	Taiwan	Lyudao	Gonggan	22.68	121.49
5457	150	Western and Central Pacific	56	Taiwan	Lyudao	Gonggan	22.68	121.49
5458	150	Western and Central Pacific	56	Taiwan	Lyudao	Gonggan	22.68	121.49
5475	150	Western and Central Pacific	56	Taiwan	Lyudao	Gonggan	22.68	121.49
5476	150	Western and Central Pacific	56	Taiwan	Lyudao	Gonggan	22.68	121.49
5482	150	Western and Central Pacific	56	Taiwan	Lyudao	Gonggan	22.68	121.49
1676	49	Indian Ocean	96	Australia	Scott Reef	na	-14.0667	121.767
1994	57	Indian Ocean	18	France	Reunion Island	Etang-Sale Coast	-21.33	55.47
1997	57	Indian Ocean	18	France	Reunion Island	Etang-Sale Coast	-21.33	55.47
1995	57	Indian Ocean	18	France	Reunion Island	Etang-Sale Coast	-21.33	55.47
2506	83	Western and Central Pacific	58	Japan	Akajima	Maja beach	26.1923	127.306
2651	85	Western and Central Pacific	59	Japan	Amakusa	na	32.1667	130.033
2654	85	Western and Central Pacific	59	Japan	Amakusa	na	32.1667	130.033
2657	85	Western and Central Pacific	59	Japan	Amakusa	na	32.1667	130.033
2665	85	Western and Central Pacific	59	Japan	Amakusa	na	32.1667	130.033
2667	85	Western and Central Pacific	59	Japan	Amakusa	na	32.1667	130.033
2688	88	Western and Central Pacific	61	Japan	Kochi	Biological Institute of Kuroshio	32.7789	132.732
2691	88	Western and Central Pacific	61	Japan	Kochi	Biological Institute of Kuroshio	32.7789	132.732
2695	88	Western and Central Pacific	61	Japan	Kochi	Biological Institute of Kuroshio	32.7789	132.732
2697	88	Western and Central Pacific	61	Japan	Kochi	Biological Institute of Kuroshio	32.7789	132.732
2698	88	Western and Central Pacific	61	Japan	Kochi	Biological Institute of Kuroshio	32.7789	132.732
2699	88	Western and Central Pacific	61	Japan	Kochi	Biological Institute of Kuroshio	32.7789	132.732
2701	88	Western and Central Pacific	61	Japan	Kochi	Biological Institute of Kuroshio	32.7789	132.732
2702	88	Western and Central Pacific	61	Japan	Kochi	Biological Institute of Kuroshio	32.7789	132.732
2703	88	Western and Central Pacific	61	Japan	Kochi	Biological Institute of Kuroshio	32.7789	132.732
2705	88	Western and Central Pacific	61	Japan	Kochi	Biological Institute of Kuroshio	32.7789	132.732
2709	88	Western and Central Pacific	61	Japan	Kochi	Biological Institute of Kuroshio	32.7789	132.732
2710	88	Western and Central Pacific	61	Japan	Kochi	Biological Institute of Kuroshio	32.7789	132.732
2713	88	Western and Central Pacific	61	Japan	Kochi	Biological Institute of Kuroshio	32.7789	132.732
2714	88	Western and Central Pacific	61	Japan	Kochi	Biological Institute of Kuroshio	32.7789	132.732
2782	89	Western and Central Pacific	61	Japan	Kochi	Nishidomari	32.7667	132.733
2805	89	Western and Central Pacific	61	Japan	Kochi	Nishidomari	32.7667	132.733
2779	89	Western and Central Pacific	61	Japan	Kochi	Nishidomari	32.7667	132.733
2800	89	Western and Central Pacific	61	Japan	Kochi	Nishidomari	32.7667	132.733
2806	89	Western and Central Pacific	61	Japan	Kochi	Nishidomari	32.7667	132.733
2823	89	Western and Central Pacific	61	Japan	Kochi	Nishidomari	32.7667	132.733
2834	89	Western and Central Pacific	61	Japan	Kochi	Nishidomari	32.7667	132.733
2837	89	Western and Central Pacific	61	Japan	Kochi	Nishidomari	32.7667	132.733
2847	89	Western and Central Pacific	61	Japan	Kochi	Nishidomari	32.7667	132.733
2848	89	Western and Central Pacific	61	Japan	Kochi	Nishidomari	32.7667	132.733
2850	89	Western and Central Pacific	61	Japan	Kochi	Nishidomari	32.7667	132.733
2854	89	Western and Central Pacific	61	Japan	Kochi	Nishidomari	32.7667	132.733
2858	89	Western and Central Pacific	61	Japan	Kochi	Nishidomari	32.7667	132.733
2860	89	Western and Central Pacific	61	Japan	Kochi	Nishidomari	32.7667	132.733
2866	89	Western and Central Pacific	61	Japan	Kochi	Nishidomari	32.7667	132.733
2783	89	Western and Central Pacific	61	Japan	Kochi	Nishidomari	32.7667	132.733
2787	89	Western and Central Pacific	61	Japan	Kochi	Nishidomari	32.7667	132.733
2814	89	Western and Central Pacific	61	Japan	Kochi	Nishidomari	32.7667	132.733
2820	89	Western and Central Pacific	61	Japan	Kochi	Nishidomari	32.7667	132.733
3233	105	Western and Central Pacific	58	Japan	Sesoko	Sesoko Point	26.6255	127.861
3221	105	Western and Central Pacific	58	Japan	Sesoko	Sesoko Point	26.6255	127.861
3234	105	Western and Central Pacific	58	Japan	Sesoko	Sesoko Point	26.6255	127.861
3222	105	Western and Central Pacific	58	Japan	Sesoko	Sesoko Point	26.6255	127.861
3235	105	Western and Central Pacific	58	Japan	Sesoko	Sesoko Point	26.6255	127.861
3862	118	Western and Central Pacific	66	Palau	Babeldaob	na	7.515	134.583
4110	133	Western and Central Pacific	47	Philippines	Cabarruyan Island	na	16.3443	120.012
4133	133	Western and Central Pacific	47	Philippines	Cabarruyan Island	na	16.3443	120.012
4124	133	Western and Central Pacific	47	Philippines	Cabarruyan Island	na	16.3443	120.012
4134	133	Western and Central Pacific	47	Philippines	Cabarruyan Island	na	16.3443	120.012
4093	133	Western and Central Pacific	47	Philippines	Cabarruyan Island	na	16.3443	120.012
4111	133	Western and Central Pacific	47	Philippines	Cabarruyan Island	na	16.3443	120.012
4112	133	Western and Central Pacific	47	Philippines	Cabarruyan Island	na	16.3443	120.012
4113	133	Western and Central Pacific	47	Philippines	Cabarruyan Island	na	16.3443	120.012
4125	133	Western and Central Pacific	47	Philippines	Cabarruyan Island	na	16.3443	120.012
4244	137	Indian Ocean	1	Saudi Arabia	Dreams Beach	na	21.7568	39.052
4259	137	Indian Ocean	1	Saudi Arabia	Dreams Beach	na	21.7568	39.052
4250	137	Indian Ocean	1	Saudi Arabia	Dreams Beach	na	21.7568	39.052
4301	139	Indian Ocean	1	Saudi Arabia	Qita al Kirsh	na	22.4322	38.997
4309	141	Indian Ocean	1	Saudi Arabia	Shi'b Nizar NE	na	22.319	38.8544
4387	143	Indian Ocean	32	Singapore	Raffles Lighthouse	na	1.16667	103.75
4395	143	Indian Ocean	32	Singapore	Raffles Lighthouse	na	1.16667	103.75
4414	143	Indian Ocean	32	Singapore	Raffles Lighthouse	na	1.16667	103.75
4447	143	Indian Ocean	32	Singapore	Raffles Lighthouse	na	1.16667	103.75
4448	143	Indian Ocean	32	Singapore	Raffles Lighthouse	na	1.16667	103.75
4449	143	Indian Ocean	32	Singapore	Raffles Lighthouse	na	1.16667	103.75
4450	143	Indian Ocean	32	Singapore	Raffles Lighthouse	na	1.16667	103.75
4451	143	Indian Ocean	32	Singapore	Raffles Lighthouse	na	1.16667	103.75
4452	143	Indian Ocean	32	Singapore	Raffles Lighthouse	na	1.16667	103.75
4490	143	Indian Ocean	32	Singapore	Raffles Lighthouse	na	1.16667	103.75
4491	143	Indian Ocean	32	Singapore	Raffles Lighthouse	na	1.16667	103.75
4492	143	Indian Ocean	32	Singapore	Raffles Lighthouse	na	1.16667	103.75
4493	143	Indian Ocean	32	Singapore	Raffles Lighthouse	na	1.16667	103.75
4537	143	Indian Ocean	32	Singapore	Raffles Lighthouse	na	1.16667	103.75
4538	143	Indian Ocean	32	Singapore	Raffles Lighthouse	na	1.16667	103.75
4555	143	Indian Ocean	32	Singapore	Raffles Lighthouse	na	1.16667	103.75
4556	143	Indian Ocean	32	Singapore	Raffles Lighthouse	na	1.16667	103.75
4557	143	Indian Ocean	32	Singapore	Raffles Lighthouse	na	1.16667	103.75
4558	143	Indian Ocean	32	Singapore	Raffles Lighthouse	na	1.16667	103.75
4572	143	Indian Ocean	32	Singapore	Raffles Lighthouse	na	1.16667	103.75
4586	143	Indian Ocean	32	Singapore	Raffles Lighthouse	na	1.16667	103.75
4633	143	Indian Ocean	32	Singapore	Raffles Lighthouse	na	1.16667	103.75
4651	143	Indian Ocean	32	Singapore	Raffles Lighthouse	na	1.16667	103.75
4680	143	Indian Ocean	32	Singapore	Raffles Lighthouse	na	1.16667	103.75
4697	143	Indian Ocean	32	Singapore	Raffles Lighthouse	na	1.16667	103.75
4698	143	Indian Ocean	32	Singapore	Raffles Lighthouse	na	1.16667	103.75
4724	143	Indian Ocean	32	Singapore	Raffles Lighthouse	na	1.16667	103.75
4725	143	Indian Ocean	32	Singapore	Raffles Lighthouse	na	1.16667	103.75
4726	143	Indian Ocean	32	Singapore	Raffles Lighthouse	na	1.16667	103.75
4760	143	Indian Ocean	32	Singapore	Raffles Lighthouse	na	1.16667	103.75
4770	143	Indian Ocean	32	Singapore	Raffles Lighthouse	na	1.16667	103.75
4785	143	Indian Ocean	32	Singapore	Raffles Lighthouse	na	1.16667	103.75
4388	143	Indian Ocean	32	Singapore	Raffles Lighthouse	na	1.16667	103.75
4396	143	Indian Ocean	32	Singapore	Raffles Lighthouse	na	1.16667	103.75
4453	143	Indian Ocean	32	Singapore	Raffles Lighthouse	na	1.16667	103.75
4587	143	Indian Ocean	32	Singapore	Raffles Lighthouse	na	1.16667	103.75
4428	143	Indian Ocean	32	Singapore	Raffles Lighthouse	na	1.16667	103.75
4429	143	Indian Ocean	32	Singapore	Raffles Lighthouse	na	1.16667	103.75
4430	143	Indian Ocean	32	Singapore	Raffles Lighthouse	na	1.16667	103.75
4454	143	Indian Ocean	32	Singapore	Raffles Lighthouse	na	1.16667	103.75
4494	143	Indian Ocean	32	Singapore	Raffles Lighthouse	na	1.16667	103.75
4539	143	Indian Ocean	32	Singapore	Raffles Lighthouse	na	1.16667	103.75
4540	143	Indian Ocean	32	Singapore	Raffles Lighthouse	na	1.16667	103.75
4541	143	Indian Ocean	32	Singapore	Raffles Lighthouse	na	1.16667	103.75
4588	143	Indian Ocean	32	Singapore	Raffles Lighthouse	na	1.16667	103.75
4699	143	Indian Ocean	32	Singapore	Raffles Lighthouse	na	1.16667	103.75
4700	143	Indian Ocean	32	Singapore	Raffles Lighthouse	na	1.16667	103.75
4701	143	Indian Ocean	32	Singapore	Raffles Lighthouse	na	1.16667	103.75
4761	143	Indian Ocean	32	Singapore	Raffles Lighthouse	na	1.16667	103.75
4771	143	Indian Ocean	32	Singapore	Raffles Lighthouse	na	1.16667	103.75
4762	143	Indian Ocean	32	Singapore	Raffles Lighthouse	na	1.16667	103.75
4786	143	Indian Ocean	32	Singapore	Raffles Lighthouse	na	1.16667	103.75
4495	143	Indian Ocean	32	Singapore	Raffles Lighthouse	na	1.16667	103.75
4573	143	Indian Ocean	32	Singapore	Raffles Lighthouse	na	1.16667	103.75
4839	145	Western and Central Pacific	56	Taiwan	Bitoujiao	na	25.1257	121.915
4840	145	Western and Central Pacific	56	Taiwan	Bitoujiao	na	25.1257	121.915
4831	145	Western and Central Pacific	56	Taiwan	Bitoujiao	na	25.1257	121.915
4832	145	Western and Central Pacific	56	Taiwan	Bitoujiao	na	25.1257	121.915
4833	145	Western and Central Pacific	56	Taiwan	Bitoujiao	na	25.1257	121.915
4834	145	Western and Central Pacific	56	Taiwan	Bitoujiao	na	25.1257	121.915
4843	145	Western and Central Pacific	56	Taiwan	Bitoujiao	na	25.1257	121.915
4844	145	Western and Central Pacific	56	Taiwan	Bitoujiao	na	25.1257	121.915
4803	145	Western and Central Pacific	56	Taiwan	Bitoujiao	na	25.1257	121.915
4804	145	Western and Central Pacific	56	Taiwan	Bitoujiao	na	25.1257	121.915
4805	145	Western and Central Pacific	56	Taiwan	Bitoujiao	na	25.1257	121.915
4806	145	Western and Central Pacific	56	Taiwan	Bitoujiao	na	25.1257	121.915
4807	145	Western and Central Pacific	56	Taiwan	Bitoujiao	na	25.1257	121.915
4808	145	Western and Central Pacific	56	Taiwan	Bitoujiao	na	25.1257	121.915
4811	145	Western and Central Pacific	56	Taiwan	Bitoujiao	na	25.1257	121.915
4812	145	Western and Central Pacific	56	Taiwan	Bitoujiao	na	25.1257	121.915
4813	145	Western and Central Pacific	56	Taiwan	Bitoujiao	na	25.1257	121.915
4814	145	Western and Central Pacific	56	Taiwan	Bitoujiao	na	25.1257	121.915
4815	145	Western and Central Pacific	56	Taiwan	Bitoujiao	na	25.1257	121.915
4816	145	Western and Central Pacific	56	Taiwan	Bitoujiao	na	25.1257	121.915
4817	145	Western and Central Pacific	56	Taiwan	Bitoujiao	na	25.1257	121.915
4818	145	Western and Central Pacific	56	Taiwan	Bitoujiao	na	25.1257	121.915
4819	145	Western and Central Pacific	56	Taiwan	Bitoujiao	na	25.1257	121.915
4820	145	Western and Central Pacific	56	Taiwan	Bitoujiao	na	25.1257	121.915
4821	145	Western and Central Pacific	56	Taiwan	Bitoujiao	na	25.1257	121.915
4822	145	Western and Central Pacific	56	Taiwan	Bitoujiao	na	25.1257	121.915
4823	145	Western and Central Pacific	56	Taiwan	Bitoujiao	na	25.1257	121.915
4824	145	Western and Central Pacific	56	Taiwan	Bitoujiao	na	25.1257	121.915
4825	145	Western and Central Pacific	56	Taiwan	Bitoujiao	na	25.1257	121.915
4826	145	Western and Central Pacific	56	Taiwan	Bitoujiao	na	25.1257	121.915
4827	145	Western and Central Pacific	56	Taiwan	Bitoujiao	na	25.1257	121.915
4828	145	Western and Central Pacific	56	Taiwan	Bitoujiao	na	25.1257	121.915
4841	145	Western and Central Pacific	56	Taiwan	Bitoujiao	na	25.1257	121.915
4842	145	Western and Central Pacific	56	Taiwan	Bitoujiao	na	25.1257	121.915
4849	145	Western and Central Pacific	56	Taiwan	Bitoujiao	na	25.1257	121.915
4850	145	Western and Central Pacific	56	Taiwan	Bitoujiao	na	25.1257	121.915
4851	145	Western and Central Pacific	56	Taiwan	Bitoujiao	na	25.1257	121.915
4852	145	Western and Central Pacific	56	Taiwan	Bitoujiao	na	25.1257	121.915
4855	145	Western and Central Pacific	56	Taiwan	Bitoujiao	na	25.1257	121.915
4856	145	Western and Central Pacific	56	Taiwan	Bitoujiao	na	25.1257	121.915
4857	145	Western and Central Pacific	56	Taiwan	Bitoujiao	na	25.1257	121.915
4858	145	Western and Central Pacific	56	Taiwan	Bitoujiao	na	25.1257	121.915
4859	145	Western and Central Pacific	56	Taiwan	Bitoujiao	na	25.1257	121.915
4860	145	Western and Central Pacific	56	Taiwan	Bitoujiao	na	25.1257	121.915
4861	145	Western and Central Pacific	56	Taiwan	Bitoujiao	na	25.1257	121.915
4862	145	Western and Central Pacific	56	Taiwan	Bitoujiao	na	25.1257	121.915
4863	145	Western and Central Pacific	56	Taiwan	Bitoujiao	na	25.1257	121.915
4864	145	Western and Central Pacific	56	Taiwan	Bitoujiao	na	25.1257	121.915
4865	145	Western and Central Pacific	56	Taiwan	Bitoujiao	na	25.1257	121.915
4866	145	Western and Central Pacific	56	Taiwan	Bitoujiao	na	25.1257	121.915
4869	145	Western and Central Pacific	56	Taiwan	Bitoujiao	na	25.1257	121.915
4870	145	Western and Central Pacific	56	Taiwan	Bitoujiao	na	25.1257	121.915
4873	145	Western and Central Pacific	56	Taiwan	Bitoujiao	na	25.1257	121.915
4874	145	Western and Central Pacific	56	Taiwan	Bitoujiao	na	25.1257	121.915
4879	145	Western and Central Pacific	56	Taiwan	Bitoujiao	na	25.1257	121.915
4880	145	Western and Central Pacific	56	Taiwan	Bitoujiao	na	25.1257	121.915
4881	145	Western and Central Pacific	56	Taiwan	Bitoujiao	na	25.1257	121.915
4882	145	Western and Central Pacific	56	Taiwan	Bitoujiao	na	25.1257	121.915
4883	145	Western and Central Pacific	56	Taiwan	Bitoujiao	na	25.1257	121.915
4884	145	Western and Central Pacific	56	Taiwan	Bitoujiao	na	25.1257	121.915
4885	145	Western and Central Pacific	56	Taiwan	Bitoujiao	na	25.1257	121.915
4886	145	Western and Central Pacific	56	Taiwan	Bitoujiao	na	25.1257	121.915
4887	145	Western and Central Pacific	56	Taiwan	Bitoujiao	na	25.1257	121.915
4888	145	Western and Central Pacific	56	Taiwan	Bitoujiao	na	25.1257	121.915
4889	145	Western and Central Pacific	56	Taiwan	Bitoujiao	na	25.1257	121.915
4890	145	Western and Central Pacific	56	Taiwan	Bitoujiao	na	25.1257	121.915
4891	145	Western and Central Pacific	56	Taiwan	Bitoujiao	na	25.1257	121.915
4892	145	Western and Central Pacific	56	Taiwan	Bitoujiao	na	25.1257	121.915
4893	145	Western and Central Pacific	56	Taiwan	Bitoujiao	na	25.1257	121.915
4894	145	Western and Central Pacific	56	Taiwan	Bitoujiao	na	25.1257	121.915
4895	145	Western and Central Pacific	56	Taiwan	Bitoujiao	na	25.1257	121.915
4896	145	Western and Central Pacific	56	Taiwan	Bitoujiao	na	25.1257	121.915
4897	145	Western and Central Pacific	56	Taiwan	Bitoujiao	na	25.1257	121.915
4898	145	Western and Central Pacific	56	Taiwan	Bitoujiao	na	25.1257	121.915
4899	145	Western and Central Pacific	56	Taiwan	Bitoujiao	na	25.1257	121.915
4900	145	Western and Central Pacific	56	Taiwan	Bitoujiao	na	25.1257	121.915
4901	145	Western and Central Pacific	56	Taiwan	Bitoujiao	na	25.1257	121.915
4902	145	Western and Central Pacific	56	Taiwan	Bitoujiao	na	25.1257	121.915
4903	145	Western and Central Pacific	56	Taiwan	Bitoujiao	na	25.1257	121.915
4904	145	Western and Central Pacific	56	Taiwan	Bitoujiao	na	25.1257	121.915
4905	145	Western and Central Pacific	56	Taiwan	Bitoujiao	na	25.1257	121.915
4906	145	Western and Central Pacific	56	Taiwan	Bitoujiao	na	25.1257	121.915
4907	145	Western and Central Pacific	56	Taiwan	Bitoujiao	na	25.1257	121.915
4908	145	Western and Central Pacific	56	Taiwan	Bitoujiao	na	25.1257	121.915
4915	145	Western and Central Pacific	56	Taiwan	Bitoujiao	na	25.1257	121.915
4916	145	Western and Central Pacific	56	Taiwan	Bitoujiao	na	25.1257	121.915
4917	145	Western and Central Pacific	56	Taiwan	Bitoujiao	na	25.1257	121.915
4918	145	Western and Central Pacific	56	Taiwan	Bitoujiao	na	25.1257	121.915
4919	145	Western and Central Pacific	56	Taiwan	Bitoujiao	na	25.1257	121.915
4920	145	Western and Central Pacific	56	Taiwan	Bitoujiao	na	25.1257	121.915
4921	145	Western and Central Pacific	56	Taiwan	Bitoujiao	na	25.1257	121.915
4922	145	Western and Central Pacific	56	Taiwan	Bitoujiao	na	25.1257	121.915
4923	145	Western and Central Pacific	56	Taiwan	Bitoujiao	na	25.1257	121.915
4924	145	Western and Central Pacific	56	Taiwan	Bitoujiao	na	25.1257	121.915
4925	145	Western and Central Pacific	56	Taiwan	Bitoujiao	na	25.1257	121.915
4926	145	Western and Central Pacific	56	Taiwan	Bitoujiao	na	25.1257	121.915
4927	145	Western and Central Pacific	56	Taiwan	Bitoujiao	na	25.1257	121.915
4928	145	Western and Central Pacific	56	Taiwan	Bitoujiao	na	25.1257	121.915
4929	145	Western and Central Pacific	56	Taiwan	Bitoujiao	na	25.1257	121.915
4930	145	Western and Central Pacific	56	Taiwan	Bitoujiao	na	25.1257	121.915
4931	145	Western and Central Pacific	56	Taiwan	Bitoujiao	na	25.1257	121.915
4932	145	Western and Central Pacific	56	Taiwan	Bitoujiao	na	25.1257	121.915
4941	145	Western and Central Pacific	56	Taiwan	Bitoujiao	na	25.1257	121.915
4942	145	Western and Central Pacific	56	Taiwan	Bitoujiao	na	25.1257	121.915
4943	145	Western and Central Pacific	56	Taiwan	Bitoujiao	na	25.1257	121.915
4944	145	Western and Central Pacific	56	Taiwan	Bitoujiao	na	25.1257	121.915
4945	145	Western and Central Pacific	56	Taiwan	Bitoujiao	na	25.1257	121.915
4946	145	Western and Central Pacific	56	Taiwan	Bitoujiao	na	25.1257	121.915
4947	145	Western and Central Pacific	56	Taiwan	Bitoujiao	na	25.1257	121.915
4948	145	Western and Central Pacific	56	Taiwan	Bitoujiao	na	25.1257	121.915
4949	145	Western and Central Pacific	56	Taiwan	Bitoujiao	na	25.1257	121.915
4950	145	Western and Central Pacific	56	Taiwan	Bitoujiao	na	25.1257	121.915
4951	145	Western and Central Pacific	56	Taiwan	Bitoujiao	na	25.1257	121.915
4952	145	Western and Central Pacific	56	Taiwan	Bitoujiao	na	25.1257	121.915
4953	145	Western and Central Pacific	56	Taiwan	Bitoujiao	na	25.1257	121.915
4954	145	Western and Central Pacific	56	Taiwan	Bitoujiao	na	25.1257	121.915
4955	145	Western and Central Pacific	56	Taiwan	Bitoujiao	na	25.1257	121.915
4956	145	Western and Central Pacific	56	Taiwan	Bitoujiao	na	25.1257	121.915
4957	145	Western and Central Pacific	56	Taiwan	Bitoujiao	na	25.1257	121.915
4958	145	Western and Central Pacific	56	Taiwan	Bitoujiao	na	25.1257	121.915
4959	145	Western and Central Pacific	56	Taiwan	Bitoujiao	na	25.1257	121.915
4960	145	Western and Central Pacific	56	Taiwan	Bitoujiao	na	25.1257	121.915
4961	145	Western and Central Pacific	56	Taiwan	Bitoujiao	na	25.1257	121.915
4962	145	Western and Central Pacific	56	Taiwan	Bitoujiao	na	25.1257	121.915
4963	145	Western and Central Pacific	56	Taiwan	Bitoujiao	na	25.1257	121.915
4964	145	Western and Central Pacific	56	Taiwan	Bitoujiao	na	25.1257	121.915
4965	145	Western and Central Pacific	56	Taiwan	Bitoujiao	na	25.1257	121.915
4966	145	Western and Central Pacific	56	Taiwan	Bitoujiao	na	25.1257	121.915
4967	145	Western and Central Pacific	56	Taiwan	Bitoujiao	na	25.1257	121.915
4968	145	Western and Central Pacific	56	Taiwan	Bitoujiao	na	25.1257	121.915
4969	145	Western and Central Pacific	56	Taiwan	Bitoujiao	na	25.1257	121.915
4970	145	Western and Central Pacific	56	Taiwan	Bitoujiao	na	25.1257	121.915
4971	145	Western and Central Pacific	56	Taiwan	Bitoujiao	na	25.1257	121.915
4972	145	Western and Central Pacific	56	Taiwan	Bitoujiao	na	25.1257	121.915
4973	145	Western and Central Pacific	56	Taiwan	Bitoujiao	na	25.1257	121.915
4974	145	Western and Central Pacific	56	Taiwan	Bitoujiao	na	25.1257	121.915
4975	145	Western and Central Pacific	56	Taiwan	Bitoujiao	na	25.1257	121.915
4976	145	Western and Central Pacific	56	Taiwan	Bitoujiao	na	25.1257	121.915
4977	145	Western and Central Pacific	56	Taiwan	Bitoujiao	na	25.1257	121.915
4978	145	Western and Central Pacific	56	Taiwan	Bitoujiao	na	25.1257	121.915
4979	145	Western and Central Pacific	56	Taiwan	Bitoujiao	na	25.1257	121.915
4980	145	Western and Central Pacific	56	Taiwan	Bitoujiao	na	25.1257	121.915
4981	145	Western and Central Pacific	56	Taiwan	Bitoujiao	na	25.1257	121.915
4982	145	Western and Central Pacific	56	Taiwan	Bitoujiao	na	25.1257	121.915
4983	145	Western and Central Pacific	56	Taiwan	Bitoujiao	na	25.1257	121.915
4984	145	Western and Central Pacific	56	Taiwan	Bitoujiao	na	25.1257	121.915
4985	145	Western and Central Pacific	56	Taiwan	Bitoujiao	na	25.1257	121.915
4986	145	Western and Central Pacific	56	Taiwan	Bitoujiao	na	25.1257	121.915
4997	145	Western and Central Pacific	56	Taiwan	Bitoujiao	na	25.1257	121.915
4998	145	Western and Central Pacific	56	Taiwan	Bitoujiao	na	25.1257	121.915
4999	145	Western and Central Pacific	56	Taiwan	Bitoujiao	na	25.1257	121.915
5000	145	Western and Central Pacific	56	Taiwan	Bitoujiao	na	25.1257	121.915
5001	145	Western and Central Pacific	56	Taiwan	Bitoujiao	na	25.1257	121.915
5002	145	Western and Central Pacific	56	Taiwan	Bitoujiao	na	25.1257	121.915
5003	145	Western and Central Pacific	56	Taiwan	Bitoujiao	na	25.1257	121.915
5004	145	Western and Central Pacific	56	Taiwan	Bitoujiao	na	25.1257	121.915
5005	145	Western and Central Pacific	56	Taiwan	Bitoujiao	na	25.1257	121.915
5006	145	Western and Central Pacific	56	Taiwan	Bitoujiao	na	25.1257	121.915
5007	145	Western and Central Pacific	56	Taiwan	Bitoujiao	na	25.1257	121.915
5008	145	Western and Central Pacific	56	Taiwan	Bitoujiao	na	25.1257	121.915
5009	145	Western and Central Pacific	56	Taiwan	Bitoujiao	na	25.1257	121.915
5010	145	Western and Central Pacific	56	Taiwan	Bitoujiao	na	25.1257	121.915
5011	145	Western and Central Pacific	56	Taiwan	Bitoujiao	na	25.1257	121.915
5012	145	Western and Central Pacific	56	Taiwan	Bitoujiao	na	25.1257	121.915
5013	145	Western and Central Pacific	56	Taiwan	Bitoujiao	na	25.1257	121.915
5014	145	Western and Central Pacific	56	Taiwan	Bitoujiao	na	25.1257	121.915
5015	145	Western and Central Pacific	56	Taiwan	Bitoujiao	na	25.1257	121.915
5016	145	Western and Central Pacific	56	Taiwan	Bitoujiao	na	25.1257	121.915
5017	145	Western and Central Pacific	56	Taiwan	Bitoujiao	na	25.1257	121.915
5018	145	Western and Central Pacific	56	Taiwan	Bitoujiao	na	25.1257	121.915
5019	145	Western and Central Pacific	56	Taiwan	Bitoujiao	na	25.1257	121.915
5020	145	Western and Central Pacific	56	Taiwan	Bitoujiao	na	25.1257	121.915
5021	145	Western and Central Pacific	56	Taiwan	Bitoujiao	na	25.1257	121.915
5022	145	Western and Central Pacific	56	Taiwan	Bitoujiao	na	25.1257	121.915
5023	145	Western and Central Pacific	56	Taiwan	Bitoujiao	na	25.1257	121.915
5024	145	Western and Central Pacific	56	Taiwan	Bitoujiao	na	25.1257	121.915
5027	145	Western and Central Pacific	56	Taiwan	Bitoujiao	na	25.1257	121.915
5028	145	Western and Central Pacific	56	Taiwan	Bitoujiao	na	25.1257	121.915
5029	145	Western and Central Pacific	56	Taiwan	Bitoujiao	na	25.1257	121.915
5030	145	Western and Central Pacific	56	Taiwan	Bitoujiao	na	25.1257	121.915
5031	145	Western and Central Pacific	56	Taiwan	Bitoujiao	na	25.1257	121.915
5032	145	Western and Central Pacific	56	Taiwan	Bitoujiao	na	25.1257	121.915
5033	145	Western and Central Pacific	56	Taiwan	Bitoujiao	na	25.1257	121.915
5034	145	Western and Central Pacific	56	Taiwan	Bitoujiao	na	25.1257	121.915
5035	145	Western and Central Pacific	56	Taiwan	Bitoujiao	na	25.1257	121.915
5036	145	Western and Central Pacific	56	Taiwan	Bitoujiao	na	25.1257	121.915
5037	145	Western and Central Pacific	56	Taiwan	Bitoujiao	na	25.1257	121.915
5038	145	Western and Central Pacific	56	Taiwan	Bitoujiao	na	25.1257	121.915
5039	145	Western and Central Pacific	56	Taiwan	Bitoujiao	na	25.1257	121.915
5040	145	Western and Central Pacific	56	Taiwan	Bitoujiao	na	25.1257	121.915
5041	145	Western and Central Pacific	56	Taiwan	Bitoujiao	na	25.1257	121.915
5042	145	Western and Central Pacific	56	Taiwan	Bitoujiao	na	25.1257	121.915
5043	145	Western and Central Pacific	56	Taiwan	Bitoujiao	na	25.1257	121.915
5044	145	Western and Central Pacific	56	Taiwan	Bitoujiao	na	25.1257	121.915
5045	145	Western and Central Pacific	56	Taiwan	Bitoujiao	na	25.1257	121.915
5046	145	Western and Central Pacific	56	Taiwan	Bitoujiao	na	25.1257	121.915
4835	145	Western and Central Pacific	56	Taiwan	Bitoujiao	na	25.1257	121.915
4836	145	Western and Central Pacific	56	Taiwan	Bitoujiao	na	25.1257	121.915
5087	147	Western and Central Pacific	56	Taiwan	Longdong	na	25.1187	121.92
5088	147	Western and Central Pacific	56	Taiwan	Longdong	na	25.1187	121.92
5071	147	Western and Central Pacific	56	Taiwan	Longdong	na	25.1187	121.92
5072	147	Western and Central Pacific	56	Taiwan	Longdong	na	25.1187	121.92
5225	148	Western and Central Pacific	56	Taiwan	Lyudao	Chaikou	22.676	121.482
5230	148	Western and Central Pacific	56	Taiwan	Lyudao	Chaikou	22.676	121.482
5233	148	Western and Central Pacific	56	Taiwan	Lyudao	Chaikou	22.676	121.482
5249	148	Western and Central Pacific	56	Taiwan	Lyudao	Chaikou	22.676	121.482
5260	148	Western and Central Pacific	56	Taiwan	Lyudao	Chaikou	22.676	121.482
5264	148	Western and Central Pacific	56	Taiwan	Lyudao	Chaikou	22.676	121.482
5226	148	Western and Central Pacific	56	Taiwan	Lyudao	Chaikou	22.676	121.482
5227	148	Western and Central Pacific	56	Taiwan	Lyudao	Chaikou	22.676	121.482
5229	148	Western and Central Pacific	56	Taiwan	Lyudao	Chaikou	22.676	121.482
5231	148	Western and Central Pacific	56	Taiwan	Lyudao	Chaikou	22.676	121.482
5234	148	Western and Central Pacific	56	Taiwan	Lyudao	Chaikou	22.676	121.482
5237	148	Western and Central Pacific	56	Taiwan	Lyudao	Chaikou	22.676	121.482
5242	148	Western and Central Pacific	56	Taiwan	Lyudao	Chaikou	22.676	121.482
5250	148	Western and Central Pacific	56	Taiwan	Lyudao	Chaikou	22.676	121.482
5261	148	Western and Central Pacific	56	Taiwan	Lyudao	Chaikou	22.676	121.482
5265	148	Western and Central Pacific	56	Taiwan	Lyudao	Chaikou	22.676	121.482
5299	149	Western and Central Pacific	56	Taiwan	Lyudao	Dabaisha	22.637	121.494
5358	149	Western and Central Pacific	56	Taiwan	Lyudao	Dabaisha	22.637	121.494
5276	149	Western and Central Pacific	56	Taiwan	Lyudao	Dabaisha	22.637	121.494
5300	149	Western and Central Pacific	56	Taiwan	Lyudao	Dabaisha	22.637	121.494
5359	149	Western and Central Pacific	56	Taiwan	Lyudao	Dabaisha	22.637	121.494
5401	150	Western and Central Pacific	56	Taiwan	Lyudao	Gonggan	22.68	121.49
5425	150	Western and Central Pacific	56	Taiwan	Lyudao	Gonggan	22.68	121.49
5464	150	Western and Central Pacific	56	Taiwan	Lyudao	Gonggan	22.68	121.49
5381	150	Western and Central Pacific	56	Taiwan	Lyudao	Gonggan	22.68	121.49
5390	150	Western and Central Pacific	56	Taiwan	Lyudao	Gonggan	22.68	121.49
5402	150	Western and Central Pacific	56	Taiwan	Lyudao	Gonggan	22.68	121.49
5408	150	Western and Central Pacific	56	Taiwan	Lyudao	Gonggan	22.68	121.49
5426	150	Western and Central Pacific	56	Taiwan	Lyudao	Gonggan	22.68	121.49
5435	150	Western and Central Pacific	56	Taiwan	Lyudao	Gonggan	22.68	121.49
5452	150	Western and Central Pacific	56	Taiwan	Lyudao	Gonggan	22.68	121.49
5465	150	Western and Central Pacific	56	Taiwan	Lyudao	Gonggan	22.68	121.49
5382	150	Western and Central Pacific	56	Taiwan	Lyudao	Gonggan	22.68	121.49
5403	150	Western and Central Pacific	56	Taiwan	Lyudao	Gonggan	22.68	121.49
5409	150	Western and Central Pacific	56	Taiwan	Lyudao	Gonggan	22.68	121.49
5413	150	Western and Central Pacific	56	Taiwan	Lyudao	Gonggan	22.68	121.49
5427	150	Western and Central Pacific	56	Taiwan	Lyudao	Gonggan	22.68	121.49
5436	150	Western and Central Pacific	56	Taiwan	Lyudao	Gonggan	22.68	121.49
5441	150	Western and Central Pacific	56	Taiwan	Lyudao	Gonggan	22.68	121.49
5442	150	Western and Central Pacific	56	Taiwan	Lyudao	Gonggan	22.68	121.49
5466	150	Western and Central Pacific	56	Taiwan	Lyudao	Gonggan	22.68	121.49
5477	150	Western and Central Pacific	56	Taiwan	Lyudao	Gonggan	22.68	121.49
5484	151	Western and Central Pacific	56	Taiwan	Lyudao	Zongliao	22.68	121.47
5612	157	Western and Central Pacific	50	Thailand	Chumphon	Chumphon Reef_1	10.3333	99.3333
5659	162	Western and Central Pacific	50	Thailand	Rayong	Koh Kudee	12.5821	101.509
5660	162	Western and Central Pacific	50	Thailand	Rayong	Koh Kudee	12.5821	101.509
1677	49	Indian Ocean	96	Australia	Scott Reef	na	-14.0667	121.767
1678	49	Indian Ocean	96	Australia	Scott Reef	na	-14.0667	121.767
1777	55	Western and Central Pacific	111	Fiji	Vatuolalai	Vatuolalai Village MPA	-18.21	177.69
1824	55	Western and Central Pacific	111	Fiji	Vatuolalai	Vatuolalai Village MPA	-18.21	177.69
1875	55	Western and Central Pacific	111	Fiji	Vatuolalai	Vatuolalai Village MPA	-18.21	177.69
1924	56	Western and Central Pacific	111	Fiji	Votua	Votua Village MPA	-18.22	177.72
5962	82	Indian Ocean	1	Israel	Eilat	na	29.5333	34.9667
5963	82	Indian Ocean	1	Israel	Eilat	na	29.5333	34.9667
5964	82	Indian Ocean	1	Israel	Eilat	na	29.5333	34.9667
5965	82	Indian Ocean	1	Israel	Eilat	na	29.5333	34.9667
5966	82	Indian Ocean	1	Israel	Eilat	na	29.5333	34.9667
5967	82	Indian Ocean	1	Israel	Eilat	na	29.5333	34.9667
5968	82	Indian Ocean	1	Israel	Eilat	na	29.5333	34.9667
5969	82	Indian Ocean	1	Israel	Eilat	na	29.5333	34.9667
5970	82	Indian Ocean	1	Israel	Eilat	na	29.5333	34.9667
5971	82	Indian Ocean	1	Israel	Eilat	na	29.5333	34.9667
5972	82	Indian Ocean	1	Israel	Eilat	na	29.5333	34.9667
5973	82	Indian Ocean	1	Israel	Eilat	na	29.5333	34.9667
5974	82	Indian Ocean	1	Israel	Eilat	na	29.5333	34.9667
5975	82	Indian Ocean	1	Israel	Eilat	na	29.5333	34.9667
5976	82	Indian Ocean	1	Israel	Eilat	na	29.5333	34.9667
5977	82	Indian Ocean	1	Israel	Eilat	na	29.5333	34.9667
5978	82	Indian Ocean	1	Israel	Eilat	na	29.5333	34.9667
5979	82	Indian Ocean	1	Israel	Eilat	na	29.5333	34.9667
5980	82	Indian Ocean	1	Israel	Eilat	na	29.5333	34.9667
5981	82	Indian Ocean	1	Israel	Eilat	na	29.5333	34.9667
5982	82	Indian Ocean	1	Israel	Eilat	na	29.5333	34.9667
5983	82	Indian Ocean	1	Israel	Eilat	na	29.5333	34.9667
5984	82	Indian Ocean	1	Israel	Eilat	na	29.5333	34.9667
5985	82	Indian Ocean	1	Israel	Eilat	na	29.5333	34.9667
5986	82	Indian Ocean	1	Israel	Eilat	na	29.5333	34.9667
5987	82	Indian Ocean	1	Israel	Eilat	na	29.5333	34.9667
5988	82	Indian Ocean	1	Israel	Eilat	na	29.5333	34.9667
5989	82	Indian Ocean	1	Israel	Eilat	na	29.5333	34.9667
5990	82	Indian Ocean	1	Israel	Eilat	na	29.5333	34.9667
5991	82	Indian Ocean	1	Israel	Eilat	na	29.5333	34.9667
5992	82	Indian Ocean	1	Israel	Eilat	na	29.5333	34.9667
5993	82	Indian Ocean	1	Israel	Eilat	na	29.5333	34.9667
5994	82	Indian Ocean	1	Israel	Eilat	na	29.5333	34.9667
5995	82	Indian Ocean	1	Israel	Eilat	na	29.5333	34.9667
5996	82	Indian Ocean	1	Israel	Eilat	na	29.5333	34.9667
5997	82	Indian Ocean	1	Israel	Eilat	na	29.5333	34.9667
5998	82	Indian Ocean	1	Israel	Eilat	na	29.5333	34.9667
5999	82	Indian Ocean	1	Israel	Eilat	na	29.5333	34.9667
6000	82	Indian Ocean	1	Israel	Eilat	na	29.5333	34.9667
6001	82	Indian Ocean	1	Israel	Eilat	na	29.5333	34.9667
6002	82	Indian Ocean	1	Israel	Eilat	na	29.5333	34.9667
6003	82	Indian Ocean	1	Israel	Eilat	na	29.5333	34.9667
6004	82	Indian Ocean	1	Israel	Eilat	na	29.5333	34.9667
6005	82	Indian Ocean	1	Israel	Eilat	na	29.5333	34.9667
6006	82	Indian Ocean	1	Israel	Eilat	na	29.5333	34.9667
6007	82	Indian Ocean	1	Israel	Eilat	na	29.5333	34.9667
6008	82	Indian Ocean	1	Israel	Eilat	na	29.5333	34.9667
6009	82	Indian Ocean	1	Israel	Eilat	na	29.5333	34.9667
6010	82	Indian Ocean	1	Israel	Eilat	na	29.5333	34.9667
6011	82	Indian Ocean	1	Israel	Eilat	na	29.5333	34.9667
6012	82	Indian Ocean	1	Israel	Eilat	na	29.5333	34.9667
6013	82	Indian Ocean	1	Israel	Eilat	na	29.5333	34.9667
6014	82	Indian Ocean	1	Israel	Eilat	na	29.5333	34.9667
6015	82	Indian Ocean	1	Israel	Eilat	na	29.5333	34.9667
6016	82	Indian Ocean	1	Israel	Eilat	na	29.5333	34.9667
6017	82	Indian Ocean	1	Israel	Eilat	na	29.5333	34.9667
6018	82	Indian Ocean	1	Israel	Eilat	na	29.5333	34.9667
6019	82	Indian Ocean	1	Israel	Eilat	na	29.5333	34.9667
6020	82	Indian Ocean	1	Israel	Eilat	na	29.5333	34.9667
6021	82	Indian Ocean	1	Israel	Eilat	na	29.5333	34.9667
6022	82	Indian Ocean	1	Israel	Eilat	na	29.5333	34.9667
6023	82	Indian Ocean	1	Israel	Eilat	na	29.5333	34.9667
6024	82	Indian Ocean	1	Israel	Eilat	na	29.5333	34.9667
6025	82	Indian Ocean	1	Israel	Eilat	na	29.5333	34.9667
6026	82	Indian Ocean	1	Israel	Eilat	na	29.5333	34.9667
6027	82	Indian Ocean	1	Israel	Eilat	na	29.5333	34.9667
6028	82	Indian Ocean	1	Israel	Eilat	na	29.5333	34.9667
6029	82	Indian Ocean	1	Israel	Eilat	na	29.5333	34.9667
6030	82	Indian Ocean	1	Israel	Eilat	na	29.5333	34.9667
6031	82	Indian Ocean	1	Israel	Eilat	na	29.5333	34.9667
6032	82	Indian Ocean	1	Israel	Eilat	na	29.5333	34.9667
6033	82	Indian Ocean	1	Israel	Eilat	na	29.5333	34.9667
6034	82	Indian Ocean	1	Israel	Eilat	na	29.5333	34.9667
6035	82	Indian Ocean	1	Israel	Eilat	na	29.5333	34.9667
6036	82	Indian Ocean	1	Israel	Eilat	na	29.5333	34.9667
6037	82	Indian Ocean	1	Israel	Eilat	na	29.5333	34.9667
6038	82	Indian Ocean	1	Israel	Eilat	na	29.5333	34.9667
6039	82	Indian Ocean	1	Israel	Eilat	na	29.5333	34.9667
6040	82	Indian Ocean	1	Israel	Eilat	na	29.5333	34.9667
6041	82	Indian Ocean	1	Israel	Eilat	na	29.5333	34.9667
6042	82	Indian Ocean	1	Israel	Eilat	na	29.5333	34.9667
6043	82	Indian Ocean	1	Israel	Eilat	na	29.5333	34.9667
6044	82	Indian Ocean	1	Israel	Eilat	na	29.5333	34.9667
6045	82	Indian Ocean	1	Israel	Eilat	na	29.5333	34.9667
6046	82	Indian Ocean	1	Israel	Eilat	na	29.5333	34.9667
6047	82	Indian Ocean	1	Israel	Eilat	na	29.5333	34.9667
6048	82	Indian Ocean	1	Israel	Eilat	na	29.5333	34.9667
6049	82	Indian Ocean	1	Israel	Eilat	na	29.5333	34.9667
3821	114	Western and Central Pacific	45	Malaysia	Mabul Island	Paradise_2	4.2427	118.63
4095	133	Western and Central Pacific	47	Philippines	Cabarruyan Island	na	16.3443	120.012
4096	133	Western and Central Pacific	47	Philippines	Cabarruyan Island	na	16.3443	120.012
4097	133	Western and Central Pacific	47	Philippines	Cabarruyan Island	na	16.3443	120.012
4098	133	Western and Central Pacific	47	Philippines	Cabarruyan Island	na	16.3443	120.012
4106	133	Western and Central Pacific	47	Philippines	Cabarruyan Island	na	16.3443	120.012
4115	133	Western and Central Pacific	47	Philippines	Cabarruyan Island	na	16.3443	120.012
4119	133	Western and Central Pacific	47	Philippines	Cabarruyan Island	na	16.3443	120.012
4126	133	Western and Central Pacific	47	Philippines	Cabarruyan Island	na	16.3443	120.012
4135	133	Western and Central Pacific	47	Philippines	Cabarruyan Island	na	16.3443	120.012
4140	133	Western and Central Pacific	47	Philippines	Cabarruyan Island	na	16.3443	120.012
4266	137	Indian Ocean	1	Saudi Arabia	Dreams Beach	na	21.7568	39.052
4270	137	Indian Ocean	1	Saudi Arabia	Dreams Beach	na	21.7568	39.052
4274	137	Indian Ocean	1	Saudi Arabia	Dreams Beach	na	21.7568	39.052
4290	138	Indian Ocean	1	Saudi Arabia	Fsar	na	22.2296	39.0288
4293	138	Indian Ocean	1	Saudi Arabia	Fsar	na	22.2296	39.0288
4294	138	Indian Ocean	1	Saudi Arabia	Fsar	na	22.2296	39.0288
4297	138	Indian Ocean	1	Saudi Arabia	Fsar	na	22.2296	39.0288
4298	138	Indian Ocean	1	Saudi Arabia	Fsar	na	22.2296	39.0288
4323	143	Indian Ocean	32	Singapore	Raffles Lighthouse	na	1.16667	103.75
4455	143	Indian Ocean	32	Singapore	Raffles Lighthouse	na	1.16667	103.75
4456	143	Indian Ocean	32	Singapore	Raffles Lighthouse	na	1.16667	103.75
4496	143	Indian Ocean	32	Singapore	Raffles Lighthouse	na	1.16667	103.75
4497	143	Indian Ocean	32	Singapore	Raffles Lighthouse	na	1.16667	103.75
4498	143	Indian Ocean	32	Singapore	Raffles Lighthouse	na	1.16667	103.75
4524	143	Indian Ocean	32	Singapore	Raffles Lighthouse	na	1.16667	103.75
4525	143	Indian Ocean	32	Singapore	Raffles Lighthouse	na	1.16667	103.75
4526	143	Indian Ocean	32	Singapore	Raffles Lighthouse	na	1.16667	103.75
4527	143	Indian Ocean	32	Singapore	Raffles Lighthouse	na	1.16667	103.75
4528	143	Indian Ocean	32	Singapore	Raffles Lighthouse	na	1.16667	103.75
4589	143	Indian Ocean	32	Singapore	Raffles Lighthouse	na	1.16667	103.75
4603	143	Indian Ocean	32	Singapore	Raffles Lighthouse	na	1.16667	103.75
4604	143	Indian Ocean	32	Singapore	Raffles Lighthouse	na	1.16667	103.75
4613	143	Indian Ocean	32	Singapore	Raffles Lighthouse	na	1.16667	103.75
4617	143	Indian Ocean	32	Singapore	Raffles Lighthouse	na	1.16667	103.75
4618	143	Indian Ocean	32	Singapore	Raffles Lighthouse	na	1.16667	103.75
4640	143	Indian Ocean	32	Singapore	Raffles Lighthouse	na	1.16667	103.75
4641	143	Indian Ocean	32	Singapore	Raffles Lighthouse	na	1.16667	103.75
4661	143	Indian Ocean	32	Singapore	Raffles Lighthouse	na	1.16667	103.75
4662	143	Indian Ocean	32	Singapore	Raffles Lighthouse	na	1.16667	103.75
4663	143	Indian Ocean	32	Singapore	Raffles Lighthouse	na	1.16667	103.75
4702	143	Indian Ocean	32	Singapore	Raffles Lighthouse	na	1.16667	103.75
4727	143	Indian Ocean	32	Singapore	Raffles Lighthouse	na	1.16667	103.75
4728	143	Indian Ocean	32	Singapore	Raffles Lighthouse	na	1.16667	103.75
4729	143	Indian Ocean	32	Singapore	Raffles Lighthouse	na	1.16667	103.75
4730	143	Indian Ocean	32	Singapore	Raffles Lighthouse	na	1.16667	103.75
4731	143	Indian Ocean	32	Singapore	Raffles Lighthouse	na	1.16667	103.75
4751	143	Indian Ocean	32	Singapore	Raffles Lighthouse	na	1.16667	103.75
4752	143	Indian Ocean	32	Singapore	Raffles Lighthouse	na	1.16667	103.75
4324	143	Indian Ocean	32	Singapore	Raffles Lighthouse	na	1.16667	103.75
4332	143	Indian Ocean	32	Singapore	Raffles Lighthouse	na	1.16667	103.75
4335	143	Indian Ocean	32	Singapore	Raffles Lighthouse	na	1.16667	103.75
4342	143	Indian Ocean	32	Singapore	Raffles Lighthouse	na	1.16667	103.75
4349	143	Indian Ocean	32	Singapore	Raffles Lighthouse	na	1.16667	103.75
4355	143	Indian Ocean	32	Singapore	Raffles Lighthouse	na	1.16667	103.75
4363	143	Indian Ocean	32	Singapore	Raffles Lighthouse	na	1.16667	103.75
4371	143	Indian Ocean	32	Singapore	Raffles Lighthouse	na	1.16667	103.75
4380	143	Indian Ocean	32	Singapore	Raffles Lighthouse	na	1.16667	103.75
4384	143	Indian Ocean	32	Singapore	Raffles Lighthouse	na	1.16667	103.75
4385	143	Indian Ocean	32	Singapore	Raffles Lighthouse	na	1.16667	103.75
4398	143	Indian Ocean	32	Singapore	Raffles Lighthouse	na	1.16667	103.75
4457	143	Indian Ocean	32	Singapore	Raffles Lighthouse	na	1.16667	103.75
4499	143	Indian Ocean	32	Singapore	Raffles Lighthouse	na	1.16667	103.75
4529	143	Indian Ocean	32	Singapore	Raffles Lighthouse	na	1.16667	103.75
4559	143	Indian Ocean	32	Singapore	Raffles Lighthouse	na	1.16667	103.75
4590	143	Indian Ocean	32	Singapore	Raffles Lighthouse	na	1.16667	103.75
4605	143	Indian Ocean	32	Singapore	Raffles Lighthouse	na	1.16667	103.75
4614	143	Indian Ocean	32	Singapore	Raffles Lighthouse	na	1.16667	103.75
4619	143	Indian Ocean	32	Singapore	Raffles Lighthouse	na	1.16667	103.75
4642	143	Indian Ocean	32	Singapore	Raffles Lighthouse	na	1.16667	103.75
4643	143	Indian Ocean	32	Singapore	Raffles Lighthouse	na	1.16667	103.75
4652	143	Indian Ocean	32	Singapore	Raffles Lighthouse	na	1.16667	103.75
4664	143	Indian Ocean	32	Singapore	Raffles Lighthouse	na	1.16667	103.75
4670	143	Indian Ocean	32	Singapore	Raffles Lighthouse	na	1.16667	103.75
4681	143	Indian Ocean	32	Singapore	Raffles Lighthouse	na	1.16667	103.75
4703	143	Indian Ocean	32	Singapore	Raffles Lighthouse	na	1.16667	103.75
4732	143	Indian Ocean	32	Singapore	Raffles Lighthouse	na	1.16667	103.75
4733	143	Indian Ocean	32	Singapore	Raffles Lighthouse	na	1.16667	103.75
4734	143	Indian Ocean	32	Singapore	Raffles Lighthouse	na	1.16667	103.75
4753	143	Indian Ocean	32	Singapore	Raffles Lighthouse	na	1.16667	103.75
4787	143	Indian Ocean	32	Singapore	Raffles Lighthouse	na	1.16667	103.75
4788	143	Indian Ocean	32	Singapore	Raffles Lighthouse	na	1.16667	103.75
5467	150	Western and Central Pacific	56	Taiwan	Lyudao	Gonggan	22.68	121.49
5613	157	Western and Central Pacific	50	Thailand	Chumphon	Chumphon Reef_1	10.3333	99.3333
1679	49	Indian Ocean	96	Australia	Scott Reef	na	-14.0667	121.767
1778	55	Western and Central Pacific	111	Fiji	Vatuolalai	Vatuolalai Village MPA	-18.21	177.69
1825	55	Western and Central Pacific	111	Fiji	Vatuolalai	Vatuolalai Village MPA	-18.21	177.69
1876	55	Western and Central Pacific	111	Fiji	Vatuolalai	Vatuolalai Village MPA	-18.21	177.69
1933	56	Western and Central Pacific	111	Fiji	Votua	Votua Village MPA	-18.22	177.72
1943	56	Western and Central Pacific	111	Fiji	Votua	Votua Village MPA	-18.22	177.72
1954	56	Western and Central Pacific	111	Fiji	Votua	Votua Village MPA	-18.22	177.72
1958	56	Western and Central Pacific	111	Fiji	Votua	Votua Village MPA	-18.22	177.72
2007	57	Indian Ocean	18	France	Reunion Island	Etang-Sale Coast	-21.33	55.47
2761	89	Western and Central Pacific	61	Japan	Kochi	Nishidomari	32.7667	132.733
2763	89	Western and Central Pacific	61	Japan	Kochi	Nishidomari	32.7667	132.733
2764	89	Western and Central Pacific	61	Japan	Kochi	Nishidomari	32.7667	132.733
3811	114	Western and Central Pacific	45	Malaysia	Mabul Island	Paradise_2	4.2427	118.63
3876	118	Western and Central Pacific	66	Palau	Babeldaob	na	7.515	134.583
3864	118	Western and Central Pacific	66	Palau	Babeldaob	na	7.515	134.583
4222	136	Indian Ocean	1	Saudi Arabia	Al Fahal	na	22.224	38.9695
4196	136	Indian Ocean	1	Saudi Arabia	Al Fahal	na	22.224	38.9695
4198	136	Indian Ocean	1	Saudi Arabia	Al Fahal	na	22.224	38.9695
4205	136	Indian Ocean	1	Saudi Arabia	Al Fahal	na	22.224	38.9695
4211	136	Indian Ocean	1	Saudi Arabia	Al Fahal	na	22.224	38.9695
4223	136	Indian Ocean	1	Saudi Arabia	Al Fahal	na	22.224	38.9695
4199	136	Indian Ocean	1	Saudi Arabia	Al Fahal	na	22.224	38.9695
4234	137	Indian Ocean	1	Saudi Arabia	Dreams Beach	na	21.7568	39.052
4236	137	Indian Ocean	1	Saudi Arabia	Dreams Beach	na	21.7568	39.052
4252	137	Indian Ocean	1	Saudi Arabia	Dreams Beach	na	21.7568	39.052
4260	137	Indian Ocean	1	Saudi Arabia	Dreams Beach	na	21.7568	39.052
4272	137	Indian Ocean	1	Saudi Arabia	Dreams Beach	na	21.7568	39.052
4237	137	Indian Ocean	1	Saudi Arabia	Dreams Beach	na	21.7568	39.052
4253	137	Indian Ocean	1	Saudi Arabia	Dreams Beach	na	21.7568	39.052
4261	137	Indian Ocean	1	Saudi Arabia	Dreams Beach	na	21.7568	39.052
4267	137	Indian Ocean	1	Saudi Arabia	Dreams Beach	na	21.7568	39.052
4271	137	Indian Ocean	1	Saudi Arabia	Dreams Beach	na	21.7568	39.052
4302	139	Indian Ocean	1	Saudi Arabia	Qita al Kirsh	na	22.4322	38.997
4310	141	Indian Ocean	1	Saudi Arabia	Shi'b Nizar NE	na	22.319	38.8544
4399	143	Indian Ocean	32	Singapore	Raffles Lighthouse	na	1.16667	103.75
4574	143	Indian Ocean	32	Singapore	Raffles Lighthouse	na	1.16667	103.75
4735	143	Indian Ocean	32	Singapore	Raffles Lighthouse	na	1.16667	103.75
4317	143	Indian Ocean	32	Singapore	Raffles Lighthouse	na	1.16667	103.75
4325	143	Indian Ocean	32	Singapore	Raffles Lighthouse	na	1.16667	103.75
4333	143	Indian Ocean	32	Singapore	Raffles Lighthouse	na	1.16667	103.75
4336	143	Indian Ocean	32	Singapore	Raffles Lighthouse	na	1.16667	103.75
4431	143	Indian Ocean	32	Singapore	Raffles Lighthouse	na	1.16667	103.75
4432	143	Indian Ocean	32	Singapore	Raffles Lighthouse	na	1.16667	103.75
4458	143	Indian Ocean	32	Singapore	Raffles Lighthouse	na	1.16667	103.75
4459	143	Indian Ocean	32	Singapore	Raffles Lighthouse	na	1.16667	103.75
4500	143	Indian Ocean	32	Singapore	Raffles Lighthouse	na	1.16667	103.75
4591	143	Indian Ocean	32	Singapore	Raffles Lighthouse	na	1.16667	103.75
4682	143	Indian Ocean	32	Singapore	Raffles Lighthouse	na	1.16667	103.75
4704	143	Indian Ocean	32	Singapore	Raffles Lighthouse	na	1.16667	103.75
4736	143	Indian Ocean	32	Singapore	Raffles Lighthouse	na	1.16667	103.75
4763	143	Indian Ocean	32	Singapore	Raffles Lighthouse	na	1.16667	103.75
4764	143	Indian Ocean	32	Singapore	Raffles Lighthouse	na	1.16667	103.75
4318	143	Indian Ocean	32	Singapore	Raffles Lighthouse	na	1.16667	103.75
4364	143	Indian Ocean	32	Singapore	Raffles Lighthouse	na	1.16667	103.75
4372	143	Indian Ocean	32	Singapore	Raffles Lighthouse	na	1.16667	103.75
4400	143	Indian Ocean	32	Singapore	Raffles Lighthouse	na	1.16667	103.75
4415	143	Indian Ocean	32	Singapore	Raffles Lighthouse	na	1.16667	103.75
4433	143	Indian Ocean	32	Singapore	Raffles Lighthouse	na	1.16667	103.75
4460	143	Indian Ocean	32	Singapore	Raffles Lighthouse	na	1.16667	103.75
[truncated: 136 more rows]

## Sheet: Figure 2
Obs_ID	Subsite_ID	Region	Ecoregion_ID	Country	Site	Subsite	Latitude	Longitude	Depth_m	Genus	Species	Coral_ID	Date	DoSRtNFM_POS	Delta_SST	Delta_KD490	ALAN	Latitude_POS	Eco_name
1211	36	Western and Central Pacific	78	Australia	Orpheus Island	Little Pioneer Bay	-18.6112	146.487	1	Acropora	Acropora_acuminata	4	2016-11-17	3	0.0277083	0.000732	unlit	18.6112	Central and northern Great Barrier Reef
1212	36	Western and Central Pacific	78	Australia	Orpheus Island	Little Pioneer Bay	-18.6112	146.487	1	Acropora	Acropora_arafura	1595	2016-11-17	3	0.0277083	0.000732	unlit	18.6112	Central and northern Great Barrier Reef
1213	36	Western and Central Pacific	78	Australia	Orpheus Island	Little Pioneer Bay	-18.6112	146.487	1	Acropora	Acropora_cerealis	20	2016-11-17	3	0.0277083	0.000732	unlit	18.6112	Central and northern Great Barrier Reef
1215	36	Western and Central Pacific	78	Australia	Orpheus Island	Little Pioneer Bay	-18.6112	146.487	2	Acropora	Acropora_millepora	90	2016-11-17	3	0.0277083	0.000732	unlit	18.6112	Central and northern Great Barrier Reef
1216	36	Western and Central Pacific	78	Australia	Orpheus Island	Little Pioneer Bay	-18.6112	146.487	1	Acropora	Acropora_muricata	96	2016-11-17	3	0.0277083	0.000732	unlit	18.6112	Central and northern Great Barrier Reef
1217	36	Western and Central Pacific	78	Australia	Orpheus Island	Little Pioneer Bay	-18.6112	146.487	1	Acropora	Acropora_nasuta	98	2016-11-17	3	0.0277083	0.000732	unlit	18.6112	Central and northern Great Barrier Reef
1218	36	Western and Central Pacific	78	Australia	Orpheus Island	Little Pioneer Bay	-18.6112	146.487	1	Acropora	Acropora_selago	138	2016-11-17	3	0.0277083	0.000732	unlit	18.6112	Central and northern Great Barrier Reef
1568	42	Western and Central Pacific	78	Australia	Orpheus Island	Pioneer Bay_3	-18.61	146.487	2	Acropora	Acropora_millepora	90	2008-11-17	4	0.0278516	0.000835	unlit	18.61	Central and northern Great Barrier Reef
1577	42	Western and Central Pacific	78	Australia	Orpheus Island	Pioneer Bay_3	-18.61	146.487	2	Acropora	Acropora_millepora	90	2010-11-27	5	0.0278516	0.000835	unlit	18.61	Central and northern Great Barrier Reef
1579	42	Western and Central Pacific	78	Australia	Orpheus Island	Pioneer Bay_3	-18.61	146.487	2	Acropora	Acropora_millepora	90	2011-11-15	4	0.0278516	0.000835	unlit	18.61	Central and northern Great Barrier Reef
1569	42	Western and Central Pacific	78	Australia	Orpheus Island	Pioneer Bay_3	-18.61	146.487	0	Acropora	Acropora_nasuta	98	2008-11-17	4	0.0278516	0.000835	unlit	18.61	Central and northern Great Barrier Reef
1578	42	Western and Central Pacific	78	Australia	Orpheus Island	Pioneer Bay_3	-18.61	146.487	0	Acropora	Acropora_nasuta	98	2010-11-27	5	0.0278516	0.000835	unlit	18.61	Central and northern Great Barrier Reef
1570	42	Western and Central Pacific	78	Australia	Orpheus Island	Pioneer Bay_3	-18.61	146.487	0	Acropora	Acropora_spathulata	143	2008-11-17	4	0.0278516	0.000835	unlit	18.61	Central and northern Great Barrier Reef
1571	42	Western and Central Pacific	78	Australia	Orpheus Island	Pioneer Bay_3	-18.61	146.487	1	Acropora	Acropora_tenuis	156	2008-11-17	4	0.0278516	0.000835	unlit	18.61	Central and northern Great Barrier Reef
1574	42	Western and Central Pacific	78	Australia	Orpheus Island	Pioneer Bay_3	-18.61	146.487	1	Acropora	Acropora_tenuis	156	2010-11-26	4	0.0278516	0.000835	unlit	18.61	Central and northern Great Barrier Reef
1581	42	Western and Central Pacific	78	Australia	Orpheus Island	Pioneer Bay_3	-18.61	146.487	1	Acropora	Acropora_tenuis	156	2011-11-15	4	0.0278516	0.000835	unlit	18.61	Central and northern Great Barrier Reef
1665	49	Indian Ocean	96	Australia	Scott Reef	na	-14.0667	121.767	1	Acropora	Acropora_cytherea	29	2003-03-26	8	0.0459107	-0.000113846	unlit	14.0667	Scott Reef, west Australia
1666	49	Indian Ocean	96	Australia	Scott Reef	na	-14.0667	121.767	0	Acropora	Acropora_digitifera	33	2003-03-26	8	0.0459107	-0.000113846	unlit	14.0667	Scott Reef, west Australia
1667	49	Indian Ocean	96	Australia	Scott Reef	na	-14.0667	121.767	1	Acropora	Acropora_gemmifera	49	2003-03-26	8	0.0459107	-0.000113846	unlit	14.0667	Scott Reef, west Australia
1668	49	Indian Ocean	96	Australia	Scott Reef	na	-14.0667	121.767	0	Acropora	Acropora_humilis	60	2003-03-26	8	0.0459107	-0.000113846	unlit	14.0667	Scott Reef, west Australia
1669	49	Indian Ocean	96	Australia	Scott Reef	na	-14.0667	121.767	0	Acropora	Acropora_hyacinthus	61	2003-03-26	8	0.0459107	-0.000113846	unlit	14.0667	Scott Reef, west Australia
1670	49	Indian Ocean	96	Australia	Scott Reef	na	-14.0667	121.767	5	Acropora	Acropora_samoensis	132	2003-03-26	8	0.0459107	-0.000113846	unlit	14.0667	Scott Reef, west Australia
1671	49	Indian Ocean	96	Australia	Scott Reef	na	-14.0667	121.767	2	Acropora	Acropora_spicifera	145	2003-03-26	8	0.0459107	-0.000113846	unlit	14.0667	Scott Reef, west Australia
1672	49	Indian Ocean	96	Australia	Scott Reef	na	-14.0667	121.767	1	Acropora	Acropora_tenuis	156	2003-03-26	8	0.0459107	-0.000113846	unlit	14.0667	Scott Reef, west Australia
1831	55	Western and Central Pacific	111	Fiji	Vatuolalai	Vatuolalai Village MPA	-18.21	177.69	1	Acropora	Acropora_aspera	1622	2019-10-19	5	0.0193182	0.000194286	unlit	18.21	Fiji
1837	55	Western and Central Pacific	111	Fiji	Vatuolalai	Vatuolalai Village MPA	-18.21	177.69	1	Acropora	Acropora_aspera	1622	2019-10-20	6	0.0193182	0.000194286	unlit	18.21	Fiji
1866	55	Western and Central Pacific	111	Fiji	Vatuolalai	Vatuolalai Village MPA	-18.21	177.69	1	Acropora	Acropora_carduus	1623	2019-11-16	3	0.0193182	0.000194286	unlit	18.21	Fiji
1870	55	Western and Central Pacific	111	Fiji	Vatuolalai	Vatuolalai Village MPA	-18.21	177.69	1	Acropora	Acropora_carduus	1623	2019-11-18	5	0.0193182	0.000194286	unlit	18.21	Fiji
1877	55	Western and Central Pacific	111	Fiji	Vatuolalai	Vatuolalai Village MPA	-18.21	177.69	1	Acropora	Acropora_carduus	1623	2019-11-19	6	0.0193182	0.000194286	unlit	18.21	Fiji
1827	55	Western and Central Pacific	111	Fiji	Vatuolalai	Vatuolalai Village MPA	-18.21	177.69	1	Acropora	Acropora_cerealis	20	2018-11-30	7	0.0193182	0.000194286	unlit	18.21	Fiji
1838	55	Western and Central Pacific	111	Fiji	Vatuolalai	Vatuolalai Village MPA	-18.21	177.69	1	Acropora	Acropora_cerealis	20	2019-10-20	6	0.0193182	0.000194286	unlit	18.21	Fiji
1820	55	Western and Central Pacific	111	Fiji	Vatuolalai	Vatuolalai Village MPA	-18.21	177.69	1	Acropora	Acropora_copiosa	1624	2018-11-29	6	0.0193182	0.000194286	unlit	18.21	Fiji
1839	55	Western and Central Pacific	111	Fiji	Vatuolalai	Vatuolalai Village MPA	-18.21	177.69	1	Acropora	Acropora_cytherea	29	2019-10-20	6	0.0193182	0.000194286	unlit	18.21	Fiji
1801	55	Western and Central Pacific	111	Fiji	Vatuolalai	Vatuolalai Village MPA	-18.21	177.69	1	Acropora	Acropora_digitifera	33	2018-10-31	6	0.0193182	0.000194286	unlit	18.21	Fiji
1802	55	Western and Central Pacific	111	Fiji	Vatuolalai	Vatuolalai Village MPA	-18.21	177.69	1	Acropora	Acropora_divaricata	34	2018-10-31	6	0.0193182	0.000194286	unlit	18.21	Fiji
1878	55	Western and Central Pacific	111	Fiji	Vatuolalai	Vatuolalai Village MPA	-18.21	177.69	1	Acropora	Acropora_elseyi	1626	2019-11-19	6	0.0193182	0.000194286	unlit	18.21	Fiji
1879	55	Western and Central Pacific	111	Fiji	Vatuolalai	Vatuolalai Village MPA	-18.21	177.69	1	Acropora	Acropora_florida	47	2019-11-19	6	0.0193182	0.000194286	unlit	18.21	Fiji
1753	55	Western and Central Pacific	111	Fiji	Vatuolalai	Vatuolalai Village MPA	-18.21	177.69	1	Acropora	Acropora_gemmifera	49	2016-10-22	6	0.0193182	0.000194286	unlit	18.21	Fiji
1758	55	Western and Central Pacific	111	Fiji	Vatuolalai	Vatuolalai Village MPA	-18.21	177.69	1	Acropora	Acropora_gemmifera	49	2016-10-23	7	0.0193182	0.000194286	unlit	18.21	Fiji
1771	55	Western and Central Pacific	111	Fiji	Vatuolalai	Vatuolalai Village MPA	-18.21	177.69	1	Acropora	Acropora_gemmifera	49	2017-12-09	5	0.0193182	0.000194286	unlit	18.21	Fiji
1780	55	Western and Central Pacific	111	Fiji	Vatuolalai	Vatuolalai Village MPA	-18.21	177.69	1	Acropora	Acropora_gemmifera	49	2017-12-10	6	0.0193182	0.000194286	unlit	18.21	Fiji
1787	55	Western and Central Pacific	111	Fiji	Vatuolalai	Vatuolalai Village MPA	-18.21	177.69	1	Acropora	Acropora_gemmifera	49	2018-10-30	5	0.0193182	0.000194286	unlit	18.21	Fiji
1803	55	Western and Central Pacific	111	Fiji	Vatuolalai	Vatuolalai Village MPA	-18.21	177.69	1	Acropora	Acropora_gemmifera	49	2018-10-31	6	0.0193182	0.000194286	unlit	18.21	Fiji
1840	55	Western and Central Pacific	111	Fiji	Vatuolalai	Vatuolalai Village MPA	-18.21	177.69	1	Acropora	Acropora_gemmifera	49	2019-10-20	6	0.0193182	0.000194286	unlit	18.21	Fiji
1860	55	Western and Central Pacific	111	Fiji	Vatuolalai	Vatuolalai Village MPA	-18.21	177.69	1	Acropora	Acropora_gemmifera	49	2019-10-21	7	0.0193182	0.000194286	unlit	18.21	Fiji
1880	55	Western and Central Pacific	111	Fiji	Vatuolalai	Vatuolalai Village MPA	-18.21	177.69	1	Acropora	Acropora_gemmifera	49	2019-11-19	6	0.0193182	0.000194286	unlit	18.21	Fiji
1754	55	Western and Central Pacific	111	Fiji	Vatuolalai	Vatuolalai Village MPA	-18.21	177.69	1	Acropora	Acropora_humilis	60	2016-10-22	6	0.0193182	0.000194286	unlit	18.21	Fiji
1759	55	Western and Central Pacific	111	Fiji	Vatuolalai	Vatuolalai Village MPA	-18.21	177.69	1	Acropora	Acropora_humilis	60	2016-10-23	7	0.0193182	0.000194286	unlit	18.21	Fiji
1763	55	Western and Central Pacific	111	Fiji	Vatuolalai	Vatuolalai Village MPA	-18.21	177.69	1	Acropora	Acropora_humilis	60	2016-11-21	6	0.0193182	0.000194286	unlit	18.21	Fiji
1766	55	Western and Central Pacific	111	Fiji	Vatuolalai	Vatuolalai Village MPA	-18.21	177.69	1	Acropora	Acropora_humilis	60	2016-11-22	7	0.0193182	0.000194286	unlit	18.21	Fiji
1772	55	Western and Central Pacific	111	Fiji	Vatuolalai	Vatuolalai Village MPA	-18.21	177.69	1	Acropora	Acropora_humilis	60	2017-12-09	5	0.0193182	0.000194286	unlit	18.21	Fiji
1781	55	Western and Central Pacific	111	Fiji	Vatuolalai	Vatuolalai Village MPA	-18.21	177.69	1	Acropora	Acropora_humilis	60	2017-12-10	6	0.0193182	0.000194286	unlit	18.21	Fiji
1788	55	Western and Central Pacific	111	Fiji	Vatuolalai	Vatuolalai Village MPA	-18.21	177.69	1	Acropora	Acropora_humilis	60	2018-10-30	5	0.0193182	0.000194286	unlit	18.21	Fiji
1804	55	Western and Central Pacific	111	Fiji	Vatuolalai	Vatuolalai Village MPA	-18.21	177.69	1	Acropora	Acropora_humilis	60	2018-10-31	6	0.0193182	0.000194286	unlit	18.21	Fiji
1832	55	Western and Central Pacific	111	Fiji	Vatuolalai	Vatuolalai Village MPA	-18.21	177.69	1	Acropora	Acropora_humilis	60	2019-10-19	5	0.0193182	0.000194286	unlit	18.21	Fiji
1841	55	Western and Central Pacific	111	Fiji	Vatuolalai	Vatuolalai Village MPA	-18.21	177.69	1	Acropora	Acropora_humilis	60	2019-10-20	6	0.0193182	0.000194286	unlit	18.21	Fiji
1881	55	Western and Central Pacific	111	Fiji	Vatuolalai	Vatuolalai Village MPA	-18.21	177.69	1	Acropora	Acropora_humilis	60	2019-11-19	6	0.0193182	0.000194286	unlit	18.21	Fiji
1755	55	Western and Central Pacific	111	Fiji	Vatuolalai	Vatuolalai Village MPA	-18.21	177.69	1	Acropora	Acropora_hyacinthus	61	2016-10-22	6	0.0193182	0.000194286	unlit	18.21	Fiji
1760	55	Western and Central Pacific	111	Fiji	Vatuolalai	Vatuolalai Village MPA	-18.21	177.69	1	Acropora	Acropora_hyacinthus	61	2016-10-23	7	0.0193182	0.000194286	unlit	18.21	Fiji
1767	55	Western and Central Pacific	111	Fiji	Vatuolalai	Vatuolalai Village MPA	-18.21	177.69	1	Acropora	Acropora_hyacinthus	61	2016-11-22	7	0.0193182	0.000194286	unlit	18.21	Fiji
1773	55	Western and Central Pacific	111	Fiji	Vatuolalai	Vatuolalai Village MPA	-18.21	177.69	1	Acropora	Acropora_hyacinthus	61	2017-12-09	5	0.0193182	0.000194286	unlit	18.21	Fiji
1782	55	Western and Central Pacific	111	Fiji	Vatuolalai	Vatuolalai Village MPA	-18.21	177.69	1	Acropora	Acropora_hyacinthus	61	2017-12-10	6	0.0193182	0.000194286	unlit	18.21	Fiji
1789	55	Western and Central Pacific	111	Fiji	Vatuolalai	Vatuolalai Village MPA	-18.21	177.69	1	Acropora	Acropora_hyacinthus	61	2018-10-30	5	0.0193182	0.000194286	unlit	18.21	Fiji
1805	55	Western and Central Pacific	111	Fiji	Vatuolalai	Vatuolalai Village MPA	-18.21	177.69	1	Acropora	Acropora_hyacinthus	61	2018-10-31	6	0.0193182	0.000194286	unlit	18.21	Fiji
1828	55	Western and Central Pacific	111	Fiji	Vatuolalai	Vatuolalai Village MPA	-18.21	177.69	1	Acropora	Acropora_hyacinthus	61	2018-11-30	7	0.0193182	0.000194286	unlit	18.21	Fiji
1842	55	Western and Central Pacific	111	Fiji	Vatuolalai	Vatuolalai Village MPA	-18.21	177.69	1	Acropora	Acropora_hyacinthus	61	2019-10-20	6	0.0193182	0.000194286	unlit	18.21	Fiji
1882	55	Western and Central Pacific	111	Fiji	Vatuolalai	Vatuolalai Village MPA	-18.21	177.69	1	Acropora	Acropora_hyacinthus	61	2019-11-19	6	0.0193182	0.000194286	unlit	18.21	Fiji
1790	55	Western and Central Pacific	111	Fiji	Vatuolalai	Vatuolalai Village MPA	-18.21	177.69	1	Acropora	Acropora_insignis	1628	2018-10-30	5	0.0193182	0.000194286	unlit	18.21	Fiji
1806	55	Western and Central Pacific	111	Fiji	Vatuolalai	Vatuolalai Village MPA	-18.21	177.69	1	Acropora	Acropora_insignis	1628	2018-10-31	6	0.0193182	0.000194286	unlit	18.21	Fiji
1791	55	Western and Central Pacific	111	Fiji	Vatuolalai	Vatuolalai Village MPA	-18.21	177.69	1	Acropora	Acropora_intermedia	66	2018-10-30	5	0.0193182	0.000194286	unlit	18.21	Fiji
1807	55	Western and Central Pacific	111	Fiji	Vatuolalai	Vatuolalai Village MPA	-18.21	177.69	1	Acropora	Acropora_intermedia	66	2018-10-31	6	0.0193182	0.000194286	unlit	18.21	Fiji
1829	55	Western and Central Pacific	111	Fiji	Vatuolalai	Vatuolalai Village MPA	-18.21	177.69	1	Acropora	Acropora_intermedia	66	2018-11-30	7	0.0193182	0.000194286	unlit	18.21	Fiji
1808	55	Western and Central Pacific	111	Fiji	Vatuolalai	Vatuolalai Village MPA	-18.21	177.69	1	Acropora	Acropora_loripes	80	2018-10-31	6	0.0193182	0.000194286	unlit	18.21	Fiji
1843	55	Western and Central Pacific	111	Fiji	Vatuolalai	Vatuolalai Village MPA	-18.21	177.69	1	Acropora	Acropora_loripes	80	2019-10-20	6	0.0193182	0.000194286	unlit	18.21	Fiji
1883	55	Western and Central Pacific	111	Fiji	Vatuolalai	Vatuolalai Village MPA	-18.21	177.69	1	Acropora	Acropora_loripes	80	2019-11-19	6	0.0193182	0.000194286	unlit	18.21	Fiji
1756	55	Western and Central Pacific	111	Fiji	Vatuolalai	Vatuolalai Village MPA	-18.21	177.69	2	Acropora	Acropora_millepora	90	2016-10-22	6	0.0193182	0.000194286	unlit	18.21	Fiji
1761	55	Western and Central Pacific	111	Fiji	Vatuolalai	Vatuolalai Village MPA	-18.21	177.69	2	Acropora	Acropora_millepora	90	2016-10-23	7	0.0193182	0.000194286	unlit	18.21	Fiji
1764	55	Western and Central Pacific	111	Fiji	Vatuolalai	Vatuolalai Village MPA	-18.21	177.69	2	Acropora	Acropora_millepora	90	2016-11-21	6	0.0193182	0.000194286	unlit	18.21	Fiji
1768	55	Western and Central Pacific	111	Fiji	Vatuolalai	Vatuolalai Village MPA	-18.21	177.69	2	Acropora	Acropora_millepora	90	2016-11-22	7	0.0193182	0.000194286	unlit	18.21	Fiji
1774	55	Western and Central Pacific	111	Fiji	Vatuolalai	Vatuolalai Village MPA	-18.21	177.69	2	Acropora	Acropora_millepora	90	2017-12-09	5	0.0193182	0.000194286	unlit	18.21	Fiji
1792	55	Western and Central Pacific	111	Fiji	Vatuolalai	Vatuolalai Village MPA	-18.21	177.69	2	Acropora	Acropora_millepora	90	2018-10-30	5	0.0193182	0.000194286	unlit	18.21	Fiji
1809	55	Western and Central Pacific	111	Fiji	Vatuolalai	Vatuolalai Village MPA	-18.21	177.69	2	Acropora	Acropora_millepora	90	2018-10-31	6	0.0193182	0.000194286	unlit	18.21	Fiji
1844	55	Western and Central Pacific	111	Fiji	Vatuolalai	Vatuolalai Village MPA	-18.21	177.69	2	Acropora	Acropora_millepora	90	2019-10-20	6	0.0193182	0.000194286	unlit	18.21	Fiji
1871	55	Western and Central Pacific	111	Fiji	Vatuolalai	Vatuolalai Village MPA	-18.21	177.69	2	Acropora	Acropora_millepora	90	2019-11-18	5	0.0193182	0.000194286	unlit	18.21	Fiji
1884	55	Western and Central Pacific	111	Fiji	Vatuolalai	Vatuolalai Village MPA	-18.21	177.69	2	Acropora	Acropora_millepora	1629	2019-11-19	6	0.0193182	0.000194286	unlit	18.21	Fiji
1885	55	Western and Central Pacific	111	Fiji	Vatuolalai	Vatuolalai Village MPA	-18.21	177.69	2	Acropora	Acropora_millepora	90	2019-11-19	6	0.0193182	0.000194286	unlit	18.21	Fiji
1886	55	Western and Central Pacific	111	Fiji	Vatuolalai	Vatuolalai Village MPA	-18.21	177.69	2	Acropora	Acropora_millepora	1629	2019-11-19	6	0.0193182	0.000194286	unlit	18.21	Fiji
1793	55	Western and Central Pacific	111	Fiji	Vatuolalai	Vatuolalai Village MPA	-18.21	177.69	1	Acropora	Acropora_muricata	96	2018-10-30	5	0.0193182	0.000194286	unlit	18.21	Fiji
1810	55	Western and Central Pacific	111	Fiji	Vatuolalai	Vatuolalai Village MPA	-18.21	177.69	1	Acropora	Acropora_muricata	96	2018-10-31	6	0.0193182	0.000194286	unlit	18.21	Fiji
1845	55	Western and Central Pacific	111	Fiji	Vatuolalai	Vatuolalai Village MPA	-18.21	177.69	1	Acropora	Acropora_muricata	96	2019-10-20	6	0.0193182	0.000194286	unlit	18.21	Fiji
1861	55	Western and Central Pacific	111	Fiji	Vatuolalai	Vatuolalai Village MPA	-18.21	177.69	1	Acropora	Acropora_muricata	96	2019-10-21	7	0.0193182	0.000194286	unlit	18.21	Fiji
1867	55	Western and Central Pacific	111	Fiji	Vatuolalai	Vatuolalai Village MPA	-18.21	177.69	1	Acropora	Acropora_muricata	1630	2019-11-16	3	0.0193182	0.000194286	unlit	18.21	Fiji
1887	55	Western and Central Pacific	111	Fiji	Vatuolalai	Vatuolalai Village MPA	-18.21	177.69	1	Acropora	Acropora_muricata	96	2019-11-19	6	0.0193182	0.000194286	unlit	18.21	Fiji
1888	55	Western and Central Pacific	111	Fiji	Vatuolalai	Vatuolalai Village MPA	-18.21	177.69	1	Acropora	Acropora_muricata	96	2019-11-19	6	0.0193182	0.000194286	unlit	18.21	Fiji
1762	55	Western and Central Pacific	111	Fiji	Vatuolalai	Vatuolalai Village MPA	-18.21	177.69	1	Acropora	Acropora_nasuta	98	2016-11-20	5	0.0193182	0.000194286	unlit	18.21	Fiji
1765	55	Western and Central Pacific	111	Fiji	Vatuolalai	Vatuolalai Village MPA	-18.21	177.69	1	Acropora	Acropora_nasuta	98	2016-11-21	6	0.0193182	0.000194286	unlit	18.21	Fiji
1769	55	Western and Central Pacific	111	Fiji	Vatuolalai	Vatuolalai Village MPA	-18.21	177.69	1	Acropora	Acropora_nasuta	98	2017-12-08	4	0.0193182	0.000194286	unlit	18.21	Fiji
1775	55	Western and Central Pacific	111	Fiji	Vatuolalai	Vatuolalai Village MPA	-18.21	177.69	1	Acropora	Acropora_nasuta	98	2017-12-09	5	0.0193182	0.000194286	unlit	18.21	Fiji
1783	55	Western and Central Pacific	111	Fiji	Vatuolalai	Vatuolalai Village MPA	-18.21	177.69	1	Acropora	Acropora_nasuta	98	2017-12-10	6	0.0193182	0.000194286	unlit	18.21	Fiji
1785	55	Western and Central Pacific	111	Fiji	Vatuolalai	Vatuolalai Village MPA	-18.21	177.69	1	Acropora	Acropora_nasuta	98	2018-10-29	4	0.0193182	0.000194286	unlit	18.21	Fiji
1794	55	Western and Central Pacific	111	Fiji	Vatuolalai	Vatuolalai Village MPA	-18.21	177.69	1	Acropora	Acropora_nasuta	98	2018-10-30	5	0.0193182	0.000194286	unlit	18.21	Fiji
1811	55	Western and Central Pacific	111	Fiji	Vatuolalai	Vatuolalai Village MPA	-18.21	177.69	1	Acropora	Acropora_nasuta	98	2018-10-31	6	0.0193182	0.000194286	unlit	18.21	Fiji
1821	55	Western and Central Pacific	111	Fiji	Vatuolalai	Vatuolalai Village MPA	-18.21	177.69	1	Acropora	Acropora_nasuta	98	2018-11-29	6	0.0193182	0.000194286	unlit	18.21	Fiji
1833	55	Western and Central Pacific	111	Fiji	Vatuolalai	Vatuolalai Village MPA	-18.21	177.69	1	Acropora	Acropora_nasuta	98	2019-10-19	5	0.0193182	0.000194286	unlit	18.21	Fiji
1846	55	Western and Central Pacific	111	Fiji	Vatuolalai	Vatuolalai Village MPA	-18.21	177.69	1	Acropora	Acropora_nasuta	98	2019-10-20	6	0.0193182	0.000194286	unlit	18.21	Fiji
1862	55	Western and Central Pacific	111	Fiji	Vatuolalai	Vatuolalai Village MPA	-18.21	177.69	1	Acropora	Acropora_nasuta	98	2019-10-21	7	0.0193182	0.000194286	unlit	18.21	Fiji
1872	55	Western and Central Pacific	111	Fiji	Vatuolalai	Vatuolalai Village MPA	-18.21	177.69	1	Acropora	Acropora_nasuta	98	2019-11-18	5	0.0193182	0.000194286	unlit	18.21	Fiji
1889	55	Western and Central Pacific	111	Fiji	Vatuolalai	Vatuolalai Village MPA	-18.21	177.69	1	Acropora	Acropora_nasuta	98	2019-11-19	6	0.0193182	0.000194286	unlit	18.21	Fiji
1847	55	Western and Central Pacific	111	Fiji	Vatuolalai	Vatuolalai Village MPA	-18.21	177.69	1	Acropora	Acropora_pocilloporina	1631	2019-10-20	6	0.0193182	0.000194286	unlit	18.21	Fiji
1784	55	Western and Central Pacific	111	Fiji	Vatuolalai	Vatuolalai Village MPA	-18.21	177.69	1	Acropora	Acropora_pulchra	1632	2017-12-10	6	0.0193182	0.000194286	unlit	18.21	Fiji
1812	55	Western and Central Pacific	111	Fiji	Vatuolalai	Vatuolalai Village MPA	-18.21	177.69	1	Acropora	Acropora_pulchra	1632	2018-10-31	6	0.0193182	0.000194286	unlit	18.21	Fiji
1848	55	Western and Central Pacific	111	Fiji	Vatuolalai	Vatuolalai Village MPA	-18.21	177.69	1	Acropora	Acropora_pulchra	1632	2019-10-20	6	0.0193182	0.000194286	unlit	18.21	Fiji
1849	55	Western and Central Pacific	111	Fiji	Vatuolalai	Vatuolalai Village MPA	-18.21	177.69	1	Acropora	Acropora_pulchra	1632	2019-10-20	6	0.0193182	0.000194286	unlit	18.21	Fiji
1868	55	Western and Central Pacific	111	Fiji	Vatuolalai	Vatuolalai Village MPA	-18.21	177.69	1	Acropora	Acropora_pulchra	1632	2019-11-16	3	0.0193182	0.000194286	unlit	18.21	Fiji
1890	55	Western and Central Pacific	111	Fiji	Vatuolalai	Vatuolalai Village MPA	-18.21	177.69	1	Acropora	Acropora_pulchra	1632	2019-11-19	6	0.0193182	0.000194286	unlit	18.21	Fiji
1891	55	Western and Central Pacific	111	Fiji	Vatuolalai	Vatuolalai Village MPA	-18.21	177.69	1	Acropora	Acropora_pulchra	1632	2019-11-19	6	0.0193182	0.000194286	unlit	18.21	Fiji
1892	55	Western and Central Pacific	111	Fiji	Vatuolalai	Vatuolalai Village MPA	-18.21	177.69	1	Acropora	Acropora_samoensis	132	2019-11-19	6	0.0193182	0.000194286	unlit	18.21	Fiji
1770	55	Western and Central Pacific	111	Fiji	Vatuolalai	Vatuolalai Village MPA	-18.21	177.69	1	Acropora	Acropora_sarmentosa	133	2017-12-08	4	0.0193182	0.000194286	unlit	18.21	Fiji
1776	55	Western and Central Pacific	111	Fiji	Vatuolalai	Vatuolalai Village MPA	-18.21	177.69	1	Acropora	Acropora_sarmentosa	133	2017-12-09	5	0.0193182	0.000194286	unlit	18.21	Fiji
1795	55	Western and Central Pacific	111	Fiji	Vatuolalai	Vatuolalai Village MPA	-18.21	177.69	1	Acropora	Acropora_sarmentosa	133	2018-10-30	5	0.0193182	0.000194286	unlit	18.21	Fiji
1813	55	Western and Central Pacific	111	Fiji	Vatuolalai	Vatuolalai Village MPA	-18.21	177.69	1	Acropora	Acropora_sarmentosa	133	2018-10-31	6	0.0193182	0.000194286	unlit	18.21	Fiji
1819	55	Western and Central Pacific	111	Fiji	Vatuolalai	Vatuolalai Village MPA	-18.21	177.69	1	Acropora	Acropora_sarmentosa	133	2018-11-28	5	0.0193182	0.000194286	unlit	18.21	Fiji
1822	55	Western and Central Pacific	111	Fiji	Vatuolalai	Vatuolalai Village MPA	-18.21	177.69	1	Acropora	Acropora_sarmentosa	133	2018-11-29	6	0.0193182	0.000194286	unlit	18.21	Fiji
1850	55	Western and Central Pacific	111	Fiji	Vatuolalai	Vatuolalai Village MPA	-18.21	177.69	1	Acropora	Acropora_sarmentosa	133	2019-10-20	6	0.0193182	0.000194286	unlit	18.21	Fiji
1796	55	Western and Central Pacific	111	Fiji	Vatuolalai	Vatuolalai Village MPA	-18.21	177.69	1	Acropora	Acropora_sp_1_Fiji	1641	2018-10-30	5	0.0193182	0.000194286	unlit	18.21	Fiji
1814	55	Western and Central Pacific	111	Fiji	Vatuolalai	Vatuolalai Village MPA	-18.21	177.69	1	Acropora	Acropora_sp_1_Fiji	1641	2018-10-31	6	0.0193182	0.000194286	unlit	18.21	Fiji
1823	55	Western and Central Pacific	111	Fiji	Vatuolalai	Vatuolalai Village MPA	-18.21	177.69	1	Acropora	Acropora_sp_1_Fiji	1641	2018-11-29	6	0.0193182	0.000194286	unlit	18.21	Fiji
1815	55	Western and Central Pacific	111	Fiji	Vatuolalai	Vatuolalai Village MPA	-18.21	177.69	1	Acropora	Acropora_sp_2_Fiji	1642	2018-10-31	6	0.0193182	0.000194286	unlit	18.21	Fiji
1851	55	Western and Central Pacific	111	Fiji	Vatuolalai	Vatuolalai Village MPA	-18.21	177.69	1	Acropora	Acropora_sp_2_Fiji	1642	2019-10-20	6	0.0193182	0.000194286	unlit	18.21	Fiji
1863	55	Western and Central Pacific	111	Fiji	Vatuolalai	Vatuolalai Village MPA	-18.21	177.69	1	Acropora	Acropora_sp_2_Fiji	1642	2019-10-21	7	0.0193182	0.000194286	unlit	18.21	Fiji
1816	55	Western and Central Pacific	111	Fiji	Vatuolalai	Vatuolalai Village MPA	-18.21	177.69	1	Acropora	Acropora_sp_3_Fiji	1643	2018-10-31	6	0.0193182	0.000194286	unlit	18.21	Fiji
1852	55	Western and Central Pacific	111	Fiji	Vatuolalai	Vatuolalai Village MPA	-18.21	177.69	1	Acropora	Acropora_sp_3_Fiji	1643	2019-10-20	6	0.0193182	0.000194286	unlit	18.21	Fiji
1817	55	Western and Central Pacific	111	Fiji	Vatuolalai	Vatuolalai Village MPA	-18.21	177.69	1	Acropora	Acropora_sp_4_Fiji	1644	2018-10-31	6	0.0193182	0.000194286	unlit	18.21	Fiji
1853	55	Western and Central Pacific	111	Fiji	Vatuolalai	Vatuolalai Village MPA	-18.21	177.69	1	Acropora	Acropora_sp_4_Fiji	1644	2019-10-20	6	0.0193182	0.000194286	unlit	18.21	Fiji
1864	55	Western and Central Pacific	111	Fiji	Vatuolalai	Vatuolalai Village MPA	-18.21	177.69	1	Acropora	Acropora_sp_4_Fiji	1644	2019-10-21	7	0.0193182	0.000194286	unlit	18.21	Fiji
1854	55	Western and Central Pacific	111	Fiji	Vatuolalai	Vatuolalai Village MPA	-18.21	177.69	1	Acropora	Acropora_sp_7_Fiji	1645	2019-10-20	6	0.0193182	0.000194286	unlit	18.21	Fiji
1865	55	Western and Central Pacific	111	Fiji	Vatuolalai	Vatuolalai Village MPA	-18.21	177.69	1	Acropora	Acropora_sp_7_Fiji	1645	2019-10-21	7	0.0193182	0.000194286	unlit	18.21	Fiji
1855	55	Western and Central Pacific	111	Fiji	Vatuolalai	Vatuolalai Village MPA	-18.21	177.69	1	Acropora	Acropora_sp_8_Fiji	1646	2019-10-20	6	0.0193182	0.000194286	unlit	18.21	Fiji
1856	55	Western and Central Pacific	111	Fiji	Vatuolalai	Vatuolalai Village MPA	-18.21	177.69	1	Acropora	Acropora_sp_9_Fiji	1647	2019-10-20	6	0.0193182	0.000194286	unlit	18.21	Fiji
1893	55	Western and Central Pacific	111	Fiji	Vatuolalai	Vatuolalai Village MPA	-18.21	177.69	1	Acropora	Acropora_sp_9_Fiji	1647	2019-11-19	6	0.0193182	0.000194286	unlit	18.21	Fiji
1894	55	Western and Central Pacific	111	Fiji	Vatuolalai	Vatuolalai Village MPA	-18.21	177.69	1	Acropora	Acropora_spicifera	145	2019-11-19	6	0.0193182	0.000194286	unlit	18.21	Fiji
1797	55	Western and Central Pacific	111	Fiji	Vatuolalai	Vatuolalai Village MPA	-18.21	177.69	1	Acropora	Acropora_tenuis	156	2018-10-30	5	0.0193182	0.000194286	unlit	18.21	Fiji
1818	55	Western and Central Pacific	111	Fiji	Vatuolalai	Vatuolalai Village MPA	-18.21	177.69	1	Acropora	Acropora_tenuis	156	2018-10-31	6	0.0193182	0.000194286	unlit	18.21	Fiji
1857	55	Western and Central Pacific	111	Fiji	Vatuolalai	Vatuolalai Village MPA	-18.21	177.69	1	Acropora	Acropora_tenuis	156	2019-10-20	6	0.0193182	0.000194286	unlit	18.21	Fiji
1873	55	Western and Central Pacific	111	Fiji	Vatuolalai	Vatuolalai Village MPA	-18.21	177.69	1	Acropora	Acropora_tenuis	156	2019-11-18	5	0.0193182	0.000194286	unlit	18.21	Fiji
1895	55	Western and Central Pacific	111	Fiji	Vatuolalai	Vatuolalai Village MPA	-18.21	177.69	1	Acropora	Acropora_tenuis	156	2019-11-19	6	0.0193182	0.000194286	unlit	18.21	Fiji
1752	55	Western and Central Pacific	111	Fiji	Vatuolalai	Vatuolalai Village MPA	-18.21	177.69	1	Acropora	Acropora_vaughani	1633	2016-10-21	5	0.0193182	0.000194286	unlit	18.21	Fiji
1786	55	Western and Central Pacific	111	Fiji	Vatuolalai	Vatuolalai Village MPA	-18.21	177.69	1	Acropora	Acropora_vaughani	1633	2018-10-29	4	0.0193182	0.000194286	unlit	18.21	Fiji
1798	55	Western and Central Pacific	111	Fiji	Vatuolalai	Vatuolalai Village MPA	-18.21	177.69	1	Acropora	Acropora_vaughani	1633	2018-10-30	5	0.0193182	0.000194286	unlit	18.21	Fiji
1869	55	Western and Central Pacific	111	Fiji	Vatuolalai	Vatuolalai Village MPA	-18.21	177.69	1	Acropora	Acropora_vaughani	1633	2019-11-16	3	0.0193182	0.000194286	unlit	18.21	Fiji
1874	55	Western and Central Pacific	111	Fiji	Vatuolalai	Vatuolalai Village MPA	-18.21	177.69	1	Acropora	Acropora_vaughani	1633	2019-11-18	5	0.0193182	0.000194286	unlit	18.21	Fiji
1896	55	Western and Central Pacific	111	Fiji	Vatuolalai	Vatuolalai Village MPA	-18.21	177.69	1	Acropora	Acropora_vaughani	1633	2019-11-19	6	0.0193182	0.000194286	unlit	18.21	Fiji
1834	55	Western and Central Pacific	111	Fiji	Vatuolalai	Vatuolalai Village MPA	-18.21	177.69	1	Acropora	Acropora_yongei	1634	2019-10-19	5	0.0193182	0.000194286	unlit	18.21	Fiji
1858	55	Western and Central Pacific	111	Fiji	Vatuolalai	Vatuolalai Village MPA	-18.21	177.69	1	Acropora	Acropora_yongei	1634	2019-10-20	6	0.0193182	0.000194286	unlit	18.21	Fiji
1897	55	Western and Central Pacific	111	Fiji	Vatuolalai	Vatuolalai Village MPA	-18.21	177.69	1	Acropora	Acropora_yongei	1634	2019-11-19	6	0.0193182	0.000194286	unlit	18.21	Fiji
1926	56	Western and Central Pacific	111	Fiji	Votua	Votua Village MPA	-18.22	177.72	1	Acropora	Acropora_digitifera	33	2010-10-30	7	0.0199337	0.0002	unlit	18.22	Fiji
1899	56	Western and Central Pacific	111	Fiji	Votua	Votua Village MPA	-18.22	177.72	1	Acropora	Acropora_gemmifera	49	2008-10-20	5	0.0199337	0.0002	unlit	18.22	Fiji
1909	56	Western and Central Pacific	111	Fiji	Votua	Votua Village MPA	-18.22	177.72	1	Acropora	Acropora_gemmifera	49	2008-10-21	6	0.0199337	0.0002	unlit	18.22	Fiji
1927	56	Western and Central Pacific	111	Fiji	Votua	Votua Village MPA	-18.22	177.72	1	Acropora	Acropora_gemmifera	49	2010-10-30	7	0.0199337	0.0002	unlit	18.22	Fiji
1934	56	Western and Central Pacific	111	Fiji	Votua	Votua Village MPA	-18.22	177.72	1	Acropora	Acropora_gemmifera	49	2011-10-18	6	0.0199337	0.0002	unlit	18.22	Fiji
1961	56	Western and Central Pacific	111	Fiji	Votua	Votua Village MPA	-18.22	177.72	1	Acropora	Acropora_gemmifera	49	2012-11-04	5	0.0199337	0.0002	unlit	18.22	Fiji
1969	56	Western and Central Pacific	111	Fiji	Votua	Votua Village MPA	-18.22	177.72	1	Acropora	Acropora_gemmifera	49	2012-11-05	6	0.0199337	0.0002	unlit	18.22	Fiji
1977	56	Western and Central Pacific	111	Fiji	Votua	Votua Village MPA	-18.22	177.72	1	Acropora	Acropora_gemmifera	49	2012-12-04	5	0.0199337	0.0002	unlit	18.22	Fiji
1982	56	Western and Central Pacific	111	Fiji	Votua	Votua Village MPA	-18.22	177.72	1	Acropora	Acropora_gemmifera	49	2012-12-05	6	0.0199337	0.0002	unlit	18.22	Fiji
1900	56	Western and Central Pacific	111	Fiji	Votua	Votua Village MPA	-18.22	177.72	1	Acropora	Acropora_humilis	60	2008-10-20	5	0.0199337	0.0002	unlit	18.22	Fiji
1910	56	Western and Central Pacific	111	Fiji	Votua	Votua Village MPA	-18.22	177.72	1	Acropora	Acropora_humilis	60	2008-10-21	6	0.0199337	0.0002	unlit	18.22	Fiji
1917	56	Western and Central Pacific	111	Fiji	Votua	Votua Village MPA	-18.22	177.72	1	Acropora	Acropora_humilis	60	2010-10-29	6	0.0199337	0.0002	unlit	18.22	Fiji
1928	56	Western and Central Pacific	111	Fiji	Votua	Votua Village MPA	-18.22	177.72	1	Acropora	Acropora_humilis	60	2010-10-30	7	0.0199337	0.0002	unlit	18.22	Fiji
1901	56	Western and Central Pacific	111	Fiji	Votua	Votua Village MPA	-18.22	177.72	1	Acropora	Acropora_hyacinthus	61	2008-10-20	5	0.0199337	0.0002	unlit	18.22	Fiji
1911	56	Western and Central Pacific	111	Fiji	Votua	Votua Village MPA	-18.22	177.72	1	Acropora	Acropora_hyacinthus	61	2008-10-21	6	0.0199337	0.0002	unlit	18.22	Fiji
1935	56	Western and Central Pacific	111	Fiji	Votua	Votua Village MPA	-18.22	177.72	1	Acropora	Acropora_hyacinthus	61	2011-10-18	6	0.0199337	0.0002	unlit	18.22	Fiji
1944	56	Western and Central Pacific	111	Fiji	Votua	Votua Village MPA	-18.22	177.72	1	Acropora	Acropora_hyacinthus	61	2011-10-19	7	0.0199337	0.0002	unlit	18.22	Fiji
1950	56	Western and Central Pacific	111	Fiji	Votua	Votua Village MPA	-18.22	177.72	1	Acropora	Acropora_hyacinthus	61	2011-11-16	5	0.0199337	0.0002	unlit	18.22	Fiji
1955	56	Western and Central Pacific	111	Fiji	Votua	Votua Village MPA	-18.22	177.72	1	Acropora	Acropora_hyacinthus	61	2011-11-17	6	0.0199337	0.0002	unlit	18.22	Fiji
1962	56	Western and Central Pacific	111	Fiji	Votua	Votua Village MPA	-18.22	177.72	1	Acropora	Acropora_hyacinthus	61	2012-11-04	5	0.0199337	0.0002	unlit	18.22	Fiji
1970	56	Western and Central Pacific	111	Fiji	Votua	Votua Village MPA	-18.22	177.72	1	Acropora	Acropora_hyacinthus	61	2012-11-05	6	0.0199337	0.0002	unlit	18.22	Fiji
1978	56	Western and Central Pacific	111	Fiji	Votua	Votua Village MPA	-18.22	177.72	1	Acropora	Acropora_hyacinthus	61	2012-12-04	5	0.0199337	0.0002	unlit	18.22	Fiji
1983	56	Western and Central Pacific	111	Fiji	Votua	Votua Village MPA	-18.22	177.72	1	Acropora	Acropora_hyacinthus	61	2012-12-05	6	0.0199337	0.0002	unlit	18.22	Fiji
1987	56	Western and Central Pacific	111	Fiji	Votua	Votua Village MPA	-18.22	177.72	1	Acropora	Acropora_intermedia	66	2012-12-06	7	0.0199337	0.0002	unlit	18.22	Fiji
1988	56	Western and Central Pacific	111	Fiji	Votua	Votua Village MPA	-18.22	177.72	1	Acropora	Acropora_loripes	80	2012-12-06	7	0.0199337	0.0002	unlit	18.22	Fiji
1902	56	Western and Central Pacific	111	Fiji	Votua	Votua Village MPA	-18.22	177.72	2	Acropora	Acropora_millepora	90	2008-10-20	5	0.0199337	0.0002	unlit	18.22	Fiji
1918	56	Western and Central Pacific	111	Fiji	Votua	Votua Village MPA	-18.22	177.72	2	Acropora	Acropora_millepora	90	2010-10-29	6	0.0199337	0.0002	unlit	18.22	Fiji
1929	56	Western and Central Pacific	111	Fiji	Votua	Votua Village MPA	-18.22	177.72	2	Acropora	Acropora_millepora	90	2010-10-30	7	0.0199337	0.0002	unlit	18.22	Fiji
1936	56	Western and Central Pacific	111	Fiji	Votua	Votua Village MPA	-18.22	177.72	2	Acropora	Acropora_millepora	90	2011-10-18	6	0.0199337	0.0002	unlit	18.22	Fiji
1945	56	Western and Central Pacific	111	Fiji	Votua	Votua Village MPA	-18.22	177.72	2	Acropora	Acropora_millepora	90	2011-10-19	7	0.0199337	0.0002	unlit	18.22	Fiji
1963	56	Western and Central Pacific	111	Fiji	Votua	Votua Village MPA	-18.22	177.72	2	Acropora	Acropora_millepora	90	2012-11-04	5	0.0199337	0.0002	unlit	18.22	Fiji
1971	56	Western and Central Pacific	111	Fiji	Votua	Votua Village MPA	-18.22	177.72	2	Acropora	Acropora_millepora	90	2012-11-05	6	0.0199337	0.0002	unlit	18.22	Fiji
1979	56	Western and Central Pacific	111	Fiji	Votua	Votua Village MPA	-18.22	177.72	2	Acropora	Acropora_millepora	90	2012-12-04	5	0.0199337	0.0002	unlit	18.22	Fiji
1984	56	Western and Central Pacific	111	Fiji	Votua	Votua Village MPA	-18.22	177.72	2	Acropora	Acropora_millepora	90	2012-12-05	6	0.0199337	0.0002	unlit	18.22	Fiji
1903	56	Western and Central Pacific	111	Fiji	Votua	Votua Village MPA	-18.22	177.72	1	Acropora	Acropora_muricata	96	2008-10-20	5	0.0199337	0.0002	unlit	18.22	Fiji
1919	56	Western and Central Pacific	111	Fiji	Votua	Votua Village MPA	-18.22	177.72	1	Acropora	Acropora_muricata	96	2010-10-29	6	0.0199337	0.0002	unlit	18.22	Fiji
1937	56	Western and Central Pacific	111	Fiji	Votua	Votua Village MPA	-18.22	177.72	1	Acropora	Acropora_muricata	96	2011-10-18	6	0.0199337	0.0002	unlit	18.22	Fiji
1946	56	Western and Central Pacific	111	Fiji	Votua	Votua Village MPA	-18.22	177.72	1	Acropora	Acropora_muricata	96	2011-10-19	7	0.0199337	0.0002	unlit	18.22	Fiji
1964	56	Western and Central Pacific	111	Fiji	Votua	Votua Village MPA	-18.22	177.72	1	Acropora	Acropora_muricata	96	2012-11-04	5	0.0199337	0.0002	unlit	18.22	Fiji
1972	56	Western and Central Pacific	111	Fiji	Votua	Votua Village MPA	-18.22	177.72	1	Acropora	Acropora_muricata	96	2012-11-05	6	0.0199337	0.0002	unlit	18.22	Fiji
1904	56	Western and Central Pacific	111	Fiji	Votua	Votua Village MPA	-18.22	177.72	1	Acropora	Acropora_nasuta	98	2008-10-20	5	0.0199337	0.0002	unlit	18.22	Fiji
1912	56	Western and Central Pacific	111	Fiji	Votua	Votua Village MPA	-18.22	177.72	1	Acropora	Acropora_nasuta	98	2008-10-21	6	0.0199337	0.0002	unlit	18.22	Fiji
1920	56	Western and Central Pacific	111	Fiji	Votua	Votua Village MPA	-18.22	177.72	1	Acropora	Acropora_nasuta	98	2010-10-29	6	0.0199337	0.0002	unlit	18.22	Fiji
1931	56	Western and Central Pacific	111	Fiji	Votua	Votua Village MPA	-18.22	177.72	1	Acropora	Acropora_nasuta	98	2011-10-17	5	0.0199337	0.0002	unlit	18.22	Fiji
1938	56	Western and Central Pacific	111	Fiji	Votua	Votua Village MPA	-18.22	177.72	1	Acropora	Acropora_nasuta	98	2011-10-18	6	0.0199337	0.0002	unlit	18.22	Fiji
1947	56	Western and Central Pacific	111	Fiji	Votua	Votua Village MPA	-18.22	177.72	1	Acropora	Acropora_nasuta	98	2011-10-19	7	0.0199337	0.0002	unlit	18.22	Fiji
1951	56	Western and Central Pacific	111	Fiji	Votua	Votua Village MPA	-18.22	177.72	1	Acropora	Acropora_nasuta	98	2011-11-16	5	0.0199337	0.0002	unlit	18.22	Fiji
1956	56	Western and Central Pacific	111	Fiji	Votua	Votua Village MPA	-18.22	177.72	1	Acropora	Acropora_nasuta	98	2011-11-17	6	0.0199337	0.0002	unlit	18.22	Fiji
1965	56	Western and Central Pacific	111	Fiji	Votua	Votua Village MPA	-18.22	177.72	1	Acropora	Acropora_nasuta	98	2012-11-04	5	0.0199337	0.0002	unlit	18.22	Fiji
1973	56	Western and Central Pacific	111	Fiji	Votua	Votua Village MPA	-18.22	177.72	1	Acropora	Acropora_nasuta	98	2012-11-05	6	0.0199337	0.0002	unlit	18.22	Fiji
1980	56	Western and Central Pacific	111	Fiji	Votua	Votua Village MPA	-18.22	177.72	1	Acropora	Acropora_nasuta	98	2012-12-04	5	0.0199337	0.0002	unlit	18.22	Fiji
1985	56	Western and Central Pacific	111	Fiji	Votua	Votua Village MPA	-18.22	177.72	1	Acropora	Acropora_nasuta	98	2012-12-05	6	0.0199337	0.0002	unlit	18.22	Fiji
1905	56	Western and Central Pacific	111	Fiji	Votua	Votua Village MPA	-18.22	177.72	1	Acropora	Acropora_pulchra	1632	2008-10-20	5	0.0199337	0.0002	unlit	18.22	Fiji
1921	56	Western and Central Pacific	111	Fiji	Votua	Votua Village MPA	-18.22	177.72	1	Acropora	Acropora_pulchra	1632	2010-10-29	6	0.0199337	0.0002	unlit	18.22	Fiji
1939	56	Western and Central Pacific	111	Fiji	Votua	Votua Village MPA	-18.22	177.72	1	Acropora	Acropora_pulchra	1632	2011-10-18	6	0.0199337	0.0002	unlit	18.22	Fiji
1948	56	Western and Central Pacific	111	Fiji	Votua	Votua Village MPA	-18.22	177.72	1	Acropora	Acropora_pulchra	1632	2011-10-19	7	0.0199337	0.0002	unlit	18.22	Fiji
1989	56	Western and Central Pacific	111	Fiji	Votua	Votua Village MPA	-18.22	177.72	1	Acropora	Acropora_pulchra	1632	2012-12-06	7	0.0199337	0.0002	unlit	18.22	Fiji
1906	56	Western and Central Pacific	111	Fiji	Votua	Votua Village MPA	-18.22	177.72	1	Acropora	Acropora_sarmentosa	133	2008-10-20	5	0.0199337	0.0002	unlit	18.22	Fiji
1913	56	Western and Central Pacific	111	Fiji	Votua	Votua Village MPA	-18.22	177.72	1	Acropora	Acropora_sarmentosa	133	2008-10-21	6	0.0199337	0.0002	unlit	18.22	Fiji
1952	56	Western and Central Pacific	111	Fiji	Votua	Votua Village MPA	-18.22	177.72	1	Acropora	Acropora_sarmentosa	133	2011-11-16	5	0.0199337	0.0002	unlit	18.22	Fiji
1957	56	Western and Central Pacific	111	Fiji	Votua	Votua Village MPA	-18.22	177.72	1	Acropora	Acropora_sarmentosa	133	2011-11-17	6	0.0199337	0.0002	unlit	18.22	Fiji
1959	56	Western and Central Pacific	111	Fiji	Votua	Votua Village MPA	-18.22	177.72	1	Acropora	Acropora_sarmentosa	133	2012-11-03	4	0.0199337	0.0002	unlit	18.22	Fiji
1966	56	Western and Central Pacific	111	Fiji	Votua	Votua Village MPA	-18.22	177.72	1	Acropora	Acropora_sarmentosa	133	2012-11-04	5	0.0199337	0.0002	unlit	18.22	Fiji
1974	56	Western and Central Pacific	111	Fiji	Votua	Votua Village MPA	-18.22	177.72	1	Acropora	Acropora_sarmentosa	133	2012-11-05	6	0.0199337	0.0002	unlit	18.22	Fiji
1907	56	Western and Central Pacific	111	Fiji	Votua	Votua Village MPA	-18.22	177.72	1	Acropora	Acropora_sp_1_Fiji	1641	2008-10-20	5	0.0199337	0.0002	unlit	18.22	Fiji
1914	56	Western and Central Pacific	111	Fiji	Votua	Votua Village MPA	-18.22	177.72	1	Acropora	Acropora_sp_1_Fiji	1641	2008-10-21	6	0.0199337	0.0002	unlit	18.22	Fiji
1940	56	Western and Central Pacific	111	Fiji	Votua	Votua Village MPA	-18.22	177.72	1	Acropora	Acropora_sp_1_Fiji	1641	2011-10-18	6	0.0199337	0.0002	unlit	18.22	Fiji
1953	56	Western and Central Pacific	111	Fiji	Votua	Votua Village MPA	-18.22	177.72	1	Acropora	Acropora_sp_1_Fiji	1641	2011-11-16	5	0.0199337	0.0002	unlit	18.22	Fiji
1908	56	Western and Central Pacific	111	Fiji	Votua	Votua Village MPA	-18.22	177.72	1	Acropora	Acropora_tenuis	156	2008-10-20	5	0.0199337	0.0002	unlit	18.22	Fiji
1915	56	Western and Central Pacific	111	Fiji	Votua	Votua Village MPA	-18.22	177.72	1	Acropora	Acropora_tenuis	156	2008-10-21	6	0.0199337	0.0002	unlit	18.22	Fiji
1922	56	Western and Central Pacific	111	Fiji	Votua	Votua Village MPA	-18.22	177.72	1	Acropora	Acropora_tenuis	156	2010-10-29	6	0.0199337	0.0002	unlit	18.22	Fiji
1930	56	Western and Central Pacific	111	Fiji	Votua	Votua Village MPA	-18.22	177.72	1	Acropora	Acropora_tenuis	156	2010-10-30	7	0.0199337	0.0002	unlit	18.22	Fiji
1941	56	Western and Central Pacific	111	Fiji	Votua	Votua Village MPA	-18.22	177.72	1	Acropora	Acropora_tenuis	156	2011-10-18	6	0.0199337	0.0002	unlit	18.22	Fiji
1949	56	Western and Central Pacific	111	Fiji	Votua	Votua Village MPA	-18.22	177.72	1	Acropora	Acropora_tenuis	156	2011-10-19	7	0.0199337	0.0002	unlit	18.22	Fiji
1967	56	Western and Central Pacific	111	Fiji	Votua	Votua Village MPA	-18.22	177.72	1	Acropora	Acropora_tenuis	156	2012-11-04	5	0.0199337	0.0002	unlit	18.22	Fiji
1975	56	Western and Central Pacific	111	Fiji	Votua	Votua Village MPA	-18.22	177.72	1	Acropora	Acropora_tenuis	156	2012-11-05	6	0.0199337	0.0002	unlit	18.22	Fiji
1981	56	Western and Central Pacific	111	Fiji	Votua	Votua Village MPA	-18.22	177.72	1	Acropora	Acropora_tenuis	156	2012-12-04	5	0.0199337	0.0002	unlit	18.22	Fiji
1986	56	Western and Central Pacific	111	Fiji	Votua	Votua Village MPA	-18.22	177.72	1	Acropora	Acropora_tenuis	156	2012-12-05	6	0.0199337	0.0002	unlit	18.22	Fiji
1916	56	Western and Central Pacific	111	Fiji	Votua	Votua Village MPA	-18.22	177.72	1	Acropora	Acropora_vaughani	1633	2010-10-28	5	0.0199337	0.0002	unlit	18.22	Fiji
1923	56	Western and Central Pacific	111	Fiji	Votua	Votua Village MPA	-18.22	177.72	1	Acropora	Acropora_vaughani	1633	2010-10-29	6	0.0199337	0.0002	unlit	18.22	Fiji
1932	56	Western and Central Pacific	111	Fiji	Votua	Votua Village MPA	-18.22	177.72	1	Acropora	Acropora_vaughani	1633	2011-10-17	5	0.0199337	0.0002	unlit	18.22	Fiji
1942	56	Western and Central Pacific	111	Fiji	Votua	Votua Village MPA	-18.22	177.72	1	Acropora	Acropora_vaughani	1633	2011-10-18	6	0.0199337	0.0002	unlit	18.22	Fiji
1960	56	Western and Central Pacific	111	Fiji	Votua	Votua Village MPA	-18.22	177.72	1	Acropora	Acropora_vaughani	1633	2012-11-03	4	0.0199337	0.0002	unlit	18.22	Fiji
1968	56	Western and Central Pacific	111	Fiji	Votua	Votua Village MPA	-18.22	177.72	1	Acropora	Acropora_vaughani	1633	2012-11-04	5	0.0199337	0.0002	unlit	18.22	Fiji
1976	56	Western and Central Pacific	111	Fiji	Votua	Votua Village MPA	-18.22	177.72	1	Acropora	Acropora_vaughani	1633	2012-12-03	4	0.0199337	0.0002	unlit	18.22	Fiji
2009	58	Indian Ocean	18	France	Reunion Island	Saint-Pierre Lagoon	-21.28	55.34	1	Acropora	Acropora_muricata	96	2012-11-02	4	0.0394318	-6.67e-05	lit	21.28	Mascarene Islands
2010	58	Indian Ocean	18	France	Reunion Island	Saint-Pierre Lagoon	-21.28	55.34	1	Acropora	Acropora_muricata	96	2013-10-21	2	0.0394318	-6.67e-05	lit	21.28	Mascarene Islands
2011	58	Indian Ocean	18	France	Reunion Island	Saint-Pierre Lagoon	-21.28	55.34	1	Acropora	Acropora_muricata	96	2013-10-22	3	0.0394318	-6.67e-05	lit	21.28	Mascarene Islands
2012	58	Indian Ocean	18	France	Reunion Island	Saint-Pierre Lagoon	-21.28	55.34	1	Acropora	Acropora_muricata	96	2014-11-08	1	0.0394318	-6.67e-05	lit	21.28	Mascarene Islands
2013	58	Indian Ocean	18	France	Reunion Island	Saint-Pierre Lagoon	-21.28	55.34	1	Acropora	Acropora_muricata	96	2014-11-09	2	0.0394318	-6.67e-05	lit	21.28	Mascarene Islands
2014	58	Indian Ocean	18	France	Reunion Island	Saint-Pierre Lagoon	-21.28	55.34	1	Acropora	Acropora_muricata	96	2015-11-01	5	0.0394318	-6.67e-05	lit	21.28	Mascarene Islands
2015	58	Indian Ocean	18	France	Reunion Island	Saint-Pierre Lagoon	-21.28	55.34	1	Acropora	Acropora_muricata	96	2015-11-29	3	0.0394318	-6.67e-05	lit	21.28	Mascarene Islands
2016	58	Indian Ocean	18	France	Reunion Island	Saint-Pierre Lagoon	-21.28	55.34	1	Acropora	Acropora_muricata	96	2016-10-19	3	0.0394318	-6.67e-05	lit	21.28	Mascarene Islands
2027	62	Western and Central Pacific	115	French Polynesia	Moorea	na	-17.5	-149.833	5	Acropora	Acropora_acuminata	4	2002-10-01	10	0.0140093	-0.000111538	unlit	17.5	Society Islands, French Polynesia
2045	62	Western and Central Pacific	115	French Polynesia	Moorea	na	-17.5	-149.833	1	Acropora	Acropora_austera	10	2002-11-25	6	0.0140093	-0.000111538	unlit	17.5	Society Islands, French Polynesia
2034	62	Western and Central Pacific	115	French Polynesia	Moorea	na	-17.5	-149.833	1	Acropora	Acropora_cytherea	29	2002-10-27	7	0.0140093	-0.000111538	unlit	17.5	Society Islands, French Polynesia
2041	62	Western and Central Pacific	115	French Polynesia	Moorea	na	-17.5	-149.833	0	Acropora	Acropora_globiceps	51	2002-10-29	9	0.0140093	-0.000111538	unlit	17.5	Society Islands, French Polynesia
2035	62	Western and Central Pacific	115	French Polynesia	Moorea	na	-17.5	-149.833	0	Acropora	Acropora_hyacinthus	61	2002-10-27	7	0.0140093	-0.000111538	unlit	17.5	Society Islands, French Polynesia
2036	62	Western and Central Pacific	115	French Polynesia	Moorea	na	-17.5	-149.833	3	Acropora	Acropora_lutkeni	82	2002-10-27	7	0.0140093	-0.000111538	unlit	17.5	Society Islands, French Polynesia
2042	62	Western and Central Pacific	115	French Polynesia	Moorea	na	-17.5	-149.833	3	Acropora	Acropora_lutkeni	82	2002-10-29	9	0.0140093	-0.000111538	unlit	17.5	Society Islands, French Polynesia
2043	62	Western and Central Pacific	115	French Polynesia	Moorea	na	-17.5	-149.833	3	Acropora	Acropora_polystoma	118	2002-10-29	9	0.0140093	-0.000111538	unlit	17.5	Society Islands, French Polynesia
2026	62	Western and Central Pacific	115	French Polynesia	Moorea	na	-17.5	-149.833	1	Acropora	Acropora_pulchra	123	2002-09-30	9	0.0140093	-0.000111538	unlit	17.5	Society Islands, French Polynesia
2028	62	Western and Central Pacific	115	French Polynesia	Moorea	na	-17.5	-149.833	1	Acropora	Acropora_retusa	125	2002-10-02	11	0.0140093	-0.000111538	unlit	17.5	Society Islands, French Polynesia
2033	62	Western and Central Pacific	115	French Polynesia	Moorea	na	-17.5	-149.833	1	Acropora	Acropora_retusa	125	2002-10-26	6	0.0140093	-0.000111538	unlit	17.5	Society Islands, French Polynesia
2037	62	Western and Central Pacific	115	French Polynesia	Moorea	na	-17.5	-149.833	1	Acropora	Acropora_retusa	125	2002-10-27	7	0.0140093	-0.000111538	unlit	17.5	Society Islands, French Polynesia
2044	62	Western and Central Pacific	115	French Polynesia	Moorea	na	-17.5	-149.833	1	Acropora	Acropora_retusa	125	2002-10-30	10	0.0140093	-0.000111538	unlit	17.5	Society Islands, French Polynesia
2029	62	Western and Central Pacific	115	French Polynesia	Moorea	na	-17.5	-149.833	2	Acropora	Acropora_secale	136	2002-10-04	13	0.0140093	-0.000111538	unlit	17.5	Society Islands, French Polynesia
2031	62	Western and Central Pacific	115	French Polynesia	Moorea	na	-17.5	-149.833	2	Acropora	Acropora_secale	136	2002-10-25	5	0.0140093	-0.000111538	unlit	17.5	Society Islands, French Polynesia
2038	62	Western and Central Pacific	115	French Polynesia	Moorea	na	-17.5	-149.833	2	Acropora	Acropora_secale	136	2002-10-27	7	0.0140093	-0.000111538	unlit	17.5	Society Islands, French Polynesia
2040	62	Western and Central Pacific	115	French Polynesia	Moorea	na	-17.5	-149.833	2	Acropora	Acropora_secale	136	2002-10-28	8	0.0140093	-0.000111538	unlit	17.5	Society Islands, French Polynesia
2030	62	Western and Central Pacific	115	French Polynesia	Moorea	na	-17.5	-149.833	10	Acropora	Acropora_striata	148	2002-10-20	0	0.0140093	-0.000111538	unlit	17.5	Society Islands, French Polynesia
2032	62	Western and Central Pacific	115	French Polynesia	Moorea	na	-17.5	-149.833	10	Acropora	Acropora_striata	148	2002-10-25	5	0.0140093	-0.000111538	unlit	17.5	Society Islands, French Polynesia
2039	62	Western and Central Pacific	115	French Polynesia	Moorea	na	-17.5	-149.833	10	Acropora	Acropora_striata	148	2002-10-27	7	0.0140093	-0.000111538	unlit	17.5	Society Islands, French Polynesia
5940	82	Indian Ocean	1	Israel	Eilat	na	29.5333	34.9667	10	Acropora	Acropora_eurystoma	42	2015-07-05	3	0.0403646	6.67e-05	unlit	29.5333	North and central Red Sea
5941	82	Indian Ocean	1	Israel	Eilat	na	29.5333	34.9667	10	Acropora	Acropora_eurystoma	42	2016-07-02	12	0.0403646	6.67e-05	unlit	29.5333	North and central Red Sea
5942	82	Indian Ocean	1	Israel	Eilat	na	29.5333	34.9667	10	Acropora	Acropora_eurystoma	42	2017-06-12	3	0.0403646	6.67e-05	unlit	29.5333	North and central Red Sea
5943	82	Indian Ocean	1	Israel	Eilat	na	29.5333	34.9667	10	Acropora	Acropora_eurystoma	42	2017-06-29	10	0.0403646	6.67e-05	unlit	29.5333	North and central Red Sea
5944	82	Indian Ocean	1	Israel	Eilat	na	29.5333	34.9667	10	Acropora	Acropora_eurystoma	42	2017-06-30	9	0.0403646	6.67e-05	unlit	29.5333	North and central Red Sea
5945	82	Indian Ocean	1	Israel	Eilat	na	29.5333	34.9667	10	Acropora	Acropora_eurystoma	42	2017-07-08	1	0.0403646	6.67e-05	unlit	29.5333	North and central Red Sea
5946	82	Indian Ocean	1	Israel	Eilat	na	29.5333	34.9667	10	Acropora	Acropora_eurystoma	42	2017-07-12	3	0.0403646	6.67e-05	unlit	29.5333	North and central Red Sea
5947	82	Indian Ocean	1	Israel	Eilat	na	29.5333	34.9667	10	Acropora	Acropora_eurystoma	42	2017-07-13	4	0.0403646	6.67e-05	unlit	29.5333	North and central Red Sea
5948	82	Indian Ocean	1	Israel	Eilat	na	29.5333	34.9667	10	Acropora	Acropora_eurystoma	42	2018-06-13	15	0.0403646	6.67e-05	unlit	29.5333	North and central Red Sea
5949	82	Indian Ocean	1	Israel	Eilat	na	29.5333	34.9667	10	Acropora	Acropora_eurystoma	42	2018-06-27	1	0.0403646	6.67e-05	unlit	29.5333	North and central Red Sea
5950	82	Indian Ocean	1	Israel	Eilat	na	29.5333	34.9667	10	Acropora	Acropora_eurystoma	42	2018-06-28	0	0.0403646	6.67e-05	unlit	29.5333	North and central Red Sea
5951	82	Indian Ocean	1	Israel	Eilat	na	29.5333	34.9667	10	Acropora	Acropora_eurystoma	42	2018-07-02	4	0.0403646	6.67e-05	unlit	29.5333	North and central Red Sea
5952	82	Indian Ocean	1	Israel	Eilat	na	29.5333	34.9667	10	Acropora	Acropora_eurystoma	42	2018-07-06	8	0.0403646	6.67e-05	unlit	29.5333	North and central Red Sea
2492	83	Western and Central Pacific	58	Japan	Akajima	Maja beach	26.1923	127.306	2	Acropora	Acropora_digitifera	33	2006-06-16	4	0.00968498	-0.000177778	unlit	26.1923	North Ryukyu Islands, Japan
2494	83	Western and Central Pacific	58	Japan	Akajima	Maja beach	26.1923	127.306	2	Acropora	Acropora_digitifera	33	2007-06-07	6	0.00968498	-0.000177778	unlit	26.1923	North Ryukyu Islands, Japan
2497	83	Western and Central Pacific	58	Japan	Akajima	Maja beach	26.1923	127.306	2	Acropora	Acropora_digitifera	33	2008-05-27	7	0.00968498	-0.000177778	unlit	26.1923	North Ryukyu Islands, Japan
2509	83	Western and Central Pacific	58	Japan	Akajima	Maja beach	26.1923	127.306	2	Acropora	Acropora_gemmifera	49	2012-06-10	6	0.00968498	-0.000177778	unlit	26.1923	North Ryukyu Islands, Japan
2511	83	Western and Central Pacific	58	Japan	Akajima	Maja beach	26.1923	127.306	2	Acropora	Acropora_gemmifera	49	2013-05-31	6	0.00968498	-0.000177778	unlit	26.1923	North Ryukyu Islands, Japan
2503	83	Western and Central Pacific	58	Japan	Akajima	Maja beach	26.1923	127.306	2	Acropora	Acropora_hyacinthus	61	2011-06-19	3	0.00968498	-0.000177778	unlit	26.1923	North Ryukyu Islands, Japan
2486	83	Western and Central Pacific	58	Japan	Akajima	Maja beach	26.1923	127.306	2	Acropora	Acropora_tenuis	156	2002-05-29	3	0.00968498	-0.000177778	unlit	26.1923	North Ryukyu Islands, Japan
2489	83	Western and Central Pacific	58	Japan	Akajima	Maja beach	26.1923	127.306	2	Acropora	Acropora_tenuis	156	2004-06-01	2	0.00968498	-0.000177778	unlit	26.1923	North Ryukyu Islands, Japan
2493	83	Western and Central Pacific	58	Japan	Akajima	Maja beach	26.1923	127.306	2	Acropora	Acropora_tenuis	156	2006-06-16	4	0.00968498	-0.000177778	unlit	26.1923	North Ryukyu Islands, Japan
2495	83	Western and Central Pacific	58	Japan	Akajima	Maja beach	26.1923	127.306	2	Acropora	Acropora_tenuis	156	2007-06-07	6	0.00968498	-0.000177778	unlit	26.1923	North Ryukyu Islands, Japan
2498	83	Western and Central Pacific	58	Japan	Akajima	Maja beach	26.1923	127.306	2	Acropora	Acropora_tenuis	156	2008-05-27	7	0.00968498	-0.000177778	unlit	26.1923	North Ryukyu Islands, Japan
2499	83	Western and Central Pacific	58	Japan	Akajima	Maja beach	26.1923	127.306	2	Acropora	Acropora_tenuis	156	2009-06-08	0	0.00968498	-0.000177778	unlit	26.1923	North Ryukyu Islands, Japan
2501	83	Western and Central Pacific	58	Japan	Akajima	Maja beach	26.1923	127.306	2	Acropora	Acropora_tenuis	156	2010-06-03	6	0.00968498	-0.000177778	unlit	26.1923	North Ryukyu Islands, Japan
2504	83	Western and Central Pacific	58	Japan	Akajima	Maja beach	26.1923	127.306	2	Acropora	Acropora_tenuis	156	2011-06-19	3	0.00968498	-0.000177778	unlit	26.1923	North Ryukyu Islands, Japan
2510	83	Western and Central Pacific	58	Japan	Akajima	Maja beach	26.1923	127.306	2	Acropora	Acropora_tenuis	156	2012-06-10	6	0.00968498	-0.000177778	unlit	26.1923	North Ryukyu Islands, Japan
2512	83	Western and Central Pacific	58	Japan	Akajima	Maja beach	26.1923	127.306	2	Acropora	Acropora_tenuis	156	2013-05-31	6	0.00968498	-0.000177778	unlit	26.1923	North Ryukyu Islands, Japan
2689	88	Western and Central Pacific	61	Japan	Kochi	Biological Institute of Kuroshio	32.7789	132.732	5	Acropora	Acropora_hyacinthus	61	2006-07-17	6	-0.0412758	-0.000316667	unlit	32.7789	Shikoku, Japan
2693	88	Western and Central Pacific	61	Japan	Kochi	Biological Institute of Kuroshio	32.7789	132.732	5	Acropora	Acropora_hyacinthus	61	2006-07-18	7	-0.0412758	-0.000316667	unlit	32.7789	Shikoku, Japan
2700	88	Western and Central Pacific	61	Japan	Kochi	Biological Institute of Kuroshio	32.7789	132.732	5	Acropora	Acropora_hyacinthus	61	2007-07-06	6	-0.0412758	-0.000316667	unlit	32.7789	Shikoku, Japan
2707	88	Western and Central Pacific	61	Japan	Kochi	Biological Institute of Kuroshio	32.7789	132.732	5	Acropora	Acropora_hyacinthus	61	2008-07-23	5	-0.0412758	-0.000316667	unlit	32.7789	Shikoku, Japan
2717	88	Western and Central Pacific	61	Japan	Kochi	Biological Institute of Kuroshio	32.7789	132.732	5	Acropora	Acropora_hyacinthus	61	2009-07-19	12	-0.0412758	-0.000316667	unlit	32.7789	Shikoku, Japan
2690	88	Western and Central Pacific	61	Japan	Kochi	Biological Institute of Kuroshio	32.7789	132.732	5	Acropora	Acropora_japonica	69	2006-07-17	6	-0.0412758	-0.000316667	unlit	32.7789	Shikoku, Japan
2694	88	Western and Central Pacific	61	Japan	Kochi	Biological Institute of Kuroshio	32.7789	132.732	5	Acropora	Acropora_japonica	69	2006-07-18	7	-0.0412758	-0.000316667	unlit	32.7789	Shikoku, Japan
2704	88	Western and Central Pacific	61	Japan	Kochi	Biological Institute of Kuroshio	32.7789	132.732	5	Acropora	Acropora_japonica	69	2007-08-05	6	-0.0412758	-0.000316667	unlit	32.7789	Shikoku, Japan
2708	88	Western and Central Pacific	61	Japan	Kochi	Biological Institute of Kuroshio	32.7789	132.732	5	Acropora	Acropora_japonica	69	2008-07-23	5	-0.0412758	-0.000316667	unlit	32.7789	Shikoku, Japan
2718	88	Western and Central Pacific	61	Japan	Kochi	Biological Institute of Kuroshio	32.7789	132.732	5	Acropora	Acropora_japonica	69	2009-07-19	12	-0.0412758	-0.000316667	unlit	32.7789	Shikoku, Japan
2727	89	Western and Central Pacific	61	Japan	Kochi	Nishidomari	32.7667	132.733	5	Acropora	Acropora_dendrum	30	2003-07-18	4	-0.0334373	-0.000394445	unlit	32.7667	Shikoku, Japan
2729	89	Western and Central Pacific	61	Japan	Kochi	Nishidomari	32.7667	132.733	5	Acropora	Acropora_dendrum	30	2003-07-22	8	-0.0334373	-0.000394445	unlit	32.7667	Shikoku, Japan
2746	89	Western and Central Pacific	61	Japan	Kochi	Nishidomari	32.7667	132.733	5	Acropora	Acropora_dendrum	30	2004-07-21	11	-0.0334373	-0.000394445	unlit	32.7667	Shikoku, Japan
2753	89	Western and Central Pacific	61	Japan	Kochi	Nishidomari	32.7667	132.733	5	Acropora	Acropora_dendrum	30	2004-08-07	6	-0.0334373	-0.000394445	unlit	32.7667	Shikoku, Japan
2719	89	Western and Central Pacific	61	Japan	Kochi	Nishidomari	32.7667	132.733	0	Acropora	Acropora_hyacinthus	61	2002-06-27	2	-0.0334373	-0.000394445	unlit	32.7667	Shikoku, Japan
2720	89	Western and Central Pacific	61	Japan	Kochi	Nishidomari	32.7667	132.733	0	Acropora	Acropora_hyacinthus	61	2002-06-28	3	-0.0334373	-0.000394445	unlit	32.7667	Shikoku, Japan
2722	89	Western and Central Pacific	61	Japan	Kochi	Nishidomari	32.7667	132.733	0	Acropora	Acropora_hyacinthus	61	2002-06-29	4	-0.0334373	-0.000394445	unlit	32.7667	Shikoku, Japan
2724	89	Western and Central Pacific	61	Japan	Kochi	Nishidomari	32.7667	132.733	0	Acropora	Acropora_hyacinthus	61	2002-07-22	2	-0.0334373	-0.000394445	unlit	32.7667	Shikoku, Japan
2726	89	Western and Central Pacific	61	Japan	Kochi	Nishidomari	32.7667	132.733	0	Acropora	Acropora_hyacinthus	61	2003-06-28	14	-0.0334373	-0.000394445	unlit	32.7667	Shikoku, Japan
2728	89	Western and Central Pacific	61	Japan	Kochi	Nishidomari	32.7667	132.733	0	Acropora	Acropora_hyacinthus	61	2003-07-21	7	-0.0334373	-0.000394445	unlit	32.7667	Shikoku, Japan
2730	89	Western and Central Pacific	61	Japan	Kochi	Nishidomari	32.7667	132.733	0	Acropora	Acropora_hyacinthus	61	2003-07-22	8	-0.0334373	-0.000394445	unlit	32.7667	Shikoku, Japan
2733	89	Western and Central Pacific	61	Japan	Kochi	Nishidomari	32.7667	132.733	0	Acropora	Acropora_hyacinthus	61	2003-08-13	1	-0.0334373	-0.000394445	unlit	32.7667	Shikoku, Japan
2734	89	Western and Central Pacific	61	Japan	Kochi	Nishidomari	32.7667	132.733	0	Acropora	Acropora_hyacinthus	61	2003-08-14	2	-0.0334373	-0.000394445	unlit	32.7667	Shikoku, Japan
2735	89	Western and Central Pacific	61	Japan	Kochi	Nishidomari	32.7667	132.733	0	Acropora	Acropora_hyacinthus	61	2004-07-07	5	-0.0334373	-0.000394445	unlit	32.7667	Shikoku, Japan
2737	89	Western and Central Pacific	61	Japan	Kochi	Nishidomari	32.7667	132.733	0	Acropora	Acropora_hyacinthus	61	2004-07-08	6	-0.0334373	-0.000394445	unlit	32.7667	Shikoku, Japan
2739	89	Western and Central Pacific	61	Japan	Kochi	Nishidomari	32.7667	132.733	0	Acropora	Acropora_hyacinthus	61	2004-07-09	7	-0.0334373	-0.000394445	unlit	32.7667	Shikoku, Japan
2741	89	Western and Central Pacific	61	Japan	Kochi	Nishidomari	32.7667	132.733	0	Acropora	Acropora_hyacinthus	61	2004-07-10	8	-0.0334373	-0.000394445	unlit	32.7667	Shikoku, Japan
2754	89	Western and Central Pacific	61	Japan	Kochi	Nishidomari	32.7667	132.733	0	Acropora	Acropora_hyacinthus	61	2004-08-07	6	-0.0334373	-0.000394445	unlit	32.7667	Shikoku, Japan
2756	89	Western and Central Pacific	61	Japan	Kochi	Nishidomari	32.7667	132.733	0	Acropora	Acropora_hyacinthus	61	2004-08-08	7	-0.0334373	-0.000394445	unlit	32.7667	Shikoku, Japan
2768	89	Western and Central Pacific	61	Japan	Kochi	Nishidomari	32.7667	132.733	0	Acropora	Acropora_hyacinthus	61	2005-07-08	13	-0.0334373	-0.000394445	unlit	32.7667	Shikoku, Japan
2770	89	Western and Central Pacific	61	Japan	Kochi	Nishidomari	32.7667	132.733	0	Acropora	Acropora_hyacinthus	61	2005-07-09	12	-0.0334373	-0.000394445	unlit	32.7667	Shikoku, Japan
2774	89	Western and Central Pacific	61	Japan	Kochi	Nishidomari	32.7667	132.733	0	Acropora	Acropora_hyacinthus	61	2005-07-16	5	-0.0334373	-0.000394445	unlit	32.7667	Shikoku, Japan
2775	89	Western and Central Pacific	61	Japan	Kochi	Nishidomari	32.7667	132.733	0	Acropora	Acropora_hyacinthus	61	2005-07-20	1	-0.0334373	-0.000394445	unlit	32.7667	Shikoku, Japan
2776	89	Western and Central Pacific	61	Japan	Kochi	Nishidomari	32.7667	132.733	0	Acropora	Acropora_hyacinthus	61	2005-07-21	0	-0.0334373	-0.000394445	unlit	32.7667	Shikoku, Japan
2790	89	Western and Central Pacific	61	Japan	Kochi	Nishidomari	32.7667	132.733	0	Acropora	Acropora_hyacinthus	61	2005-07-31	10	-0.0334373	-0.000394445	unlit	32.7667	Shikoku, Japan
2791	89	Western and Central Pacific	61	Japan	Kochi	Nishidomari	32.7667	132.733	0	Acropora	Acropora_hyacinthus	61	2005-08-01	11	-0.0334373	-0.000394445	unlit	32.7667	Shikoku, Japan
2802	89	Western and Central Pacific	61	Japan	Kochi	Nishidomari	32.7667	132.733	0	Acropora	Acropora_hyacinthus	61	2006-07-17	6	-0.0334373	-0.000394445	unlit	32.7667	Shikoku, Japan
2811	89	Western and Central Pacific	61	Japan	Kochi	Nishidomari	32.7667	132.733	0	Acropora	Acropora_hyacinthus	61	2006-07-18	7	-0.0334373	-0.000394445	unlit	32.7667	Shikoku, Japan
2817	89	Western and Central Pacific	61	Japan	Kochi	Nishidomari	32.7667	132.733	0	Acropora	Acropora_hyacinthus	61	2006-07-19	8	-0.0334373	-0.000394445	unlit	32.7667	Shikoku, Japan
2841	89	Western and Central Pacific	61	Japan	Kochi	Nishidomari	32.7667	132.733	0	Acropora	Acropora_hyacinthus	61	2006-07-31	9	-0.0334373	-0.000394445	unlit	32.7667	Shikoku, Japan
2731	89	Western and Central Pacific	61	Japan	Kochi	Nishidomari	32.7667	132.733	1	Acropora	Acropora_japonica	69	2003-07-22	8	-0.0334373	-0.000394445	unlit	32.7667	Shikoku, Japan
2747	89	Western and Central Pacific	61	Japan	Kochi	Nishidomari	32.7667	132.733	1	Acropora	Acropora_japonica	69	2004-07-21	11	-0.0334373	-0.000394445	unlit	32.7667	Shikoku, Japan
2796	89	Western and Central Pacific	61	Japan	Kochi	Nishidomari	32.7667	132.733	1	Acropora	Acropora_japonica	69	2005-08-11	9	-0.0334373	-0.000394445	unlit	32.7667	Shikoku, Japan
2803	89	Western and Central Pacific	61	Japan	Kochi	Nishidomari	32.7667	132.733	1	Acropora	Acropora_japonica	69	2006-07-17	6	-0.0334373	-0.000394445	unlit	32.7667	Shikoku, Japan
2812	89	Western and Central Pacific	61	Japan	Kochi	Nishidomari	32.7667	132.733	1	Acropora	Acropora_japonica	69	2006-07-18	7	-0.0334373	-0.000394445	unlit	32.7667	Shikoku, Japan
2818	89	Western and Central Pacific	61	Japan	Kochi	Nishidomari	32.7667	132.733	1	Acropora	Acropora_japonica	69	2006-07-19	8	-0.0334373	-0.000394445	unlit	32.7667	Shikoku, Japan
2842	89	Western and Central Pacific	61	Japan	Kochi	Nishidomari	32.7667	132.733	1	Acropora	Acropora_japonica	69	2006-07-31	9	-0.0334373	-0.000394445	unlit	32.7667	Shikoku, Japan
2721	89	Western and Central Pacific	61	Japan	Kochi	Nishidomari	32.7667	132.733	1	Acropora	Acropora_muricata	96	2002-06-28	3	-0.0334373	-0.000394445	unlit	32.7667	Shikoku, Japan
2723	89	Western and Central Pacific	61	Japan	Kochi	Nishidomari	32.7667	132.733	1	Acropora	Acropora_muricata	96	2002-06-29	4	-0.0334373	-0.000394445	unlit	32.7667	Shikoku, Japan
2725	89	Western and Central Pacific	61	Japan	Kochi	Nishidomari	32.7667	132.733	1	Acropora	Acropora_muricata	96	2003-06-27	13	-0.0334373	-0.000394445	unlit	32.7667	Shikoku, Japan
2736	89	Western and Central Pacific	61	Japan	Kochi	Nishidomari	32.7667	132.733	1	Acropora	Acropora_muricata	96	2004-07-07	5	-0.0334373	-0.000394445	unlit	32.7667	Shikoku, Japan
2738	89	Western and Central Pacific	61	Japan	Kochi	Nishidomari	32.7667	132.733	1	Acropora	Acropora_muricata	96	2004-07-08	6	-0.0334373	-0.000394445	unlit	32.7667	Shikoku, Japan
2740	89	Western and Central Pacific	61	Japan	Kochi	Nishidomari	32.7667	132.733	1	Acropora	Acropora_muricata	96	2004-07-09	7	-0.0334373	-0.000394445	unlit	32.7667	Shikoku, Japan
2760	89	Western and Central Pacific	61	Japan	Kochi	Nishidomari	32.7667	132.733	1	Acropora	Acropora_muricata	96	2005-06-30	8	-0.0334373	-0.000394445	unlit	32.7667	Shikoku, Japan
2762	89	Western and Central Pacific	61	Japan	Kochi	Nishidomari	32.7667	132.733	1	Acropora	Acropora_muricata	96	2005-07-01	9	-0.0334373	-0.000394445	unlit	32.7667	Shikoku, Japan
2766	89	Western and Central Pacific	61	Japan	Kochi	Nishidomari	32.7667	132.733	1	Acropora	Acropora_muricata	96	2005-07-04	12	-0.0334373	-0.000394445	unlit	32.7667	Shikoku, Japan
2767	89	Western and Central Pacific	61	Japan	Kochi	Nishidomari	32.7667	132.733	1	Acropora	Acropora_muricata	96	2005-07-07	14	-0.0334373	-0.000394445	unlit	32.7667	Shikoku, Japan
2769	89	Western and Central Pacific	61	Japan	Kochi	Nishidomari	32.7667	132.733	1	Acropora	Acropora_muricata	96	2005-07-08	13	-0.0334373	-0.000394445	unlit	32.7667	Shikoku, Japan
2771	89	Western and Central Pacific	61	Japan	Kochi	Nishidomari	32.7667	132.733	1	Acropora	Acropora_muricata	96	2005-07-09	12	-0.0334373	-0.000394445	unlit	32.7667	Shikoku, Japan
2772	89	Western and Central Pacific	61	Japan	Kochi	Nishidomari	32.7667	132.733	1	Acropora	Acropora_muricata	96	2005-07-10	11	-0.0334373	-0.000394445	unlit	32.7667	Shikoku, Japan
2732	89	Western and Central Pacific	61	Japan	Kochi	Nishidomari	32.7667	132.733	5	Acropora	Acropora_solitaryensis	141	2003-08-10	2	-0.0334373	-0.000394445	unlit	32.7667	Shikoku, Japan
2748	89	Western and Central Pacific	61	Japan	Kochi	Nishidomari	32.7667	132.733	5	Acropora	Acropora_solitaryensis	141	2004-07-21	11	-0.0334373	-0.000394445	unlit	32.7667	Shikoku, Japan
2750	89	Western and Central Pacific	61	Japan	Kochi	Nishidomari	32.7667	132.733	5	Acropora	Acropora_solitaryensis	141	2004-07-22	10	-0.0334373	-0.000394445	unlit	32.7667	Shikoku, Japan
2751	89	Western and Central Pacific	61	Japan	Kochi	Nishidomari	32.7667	132.733	5	Acropora	Acropora_solitaryensis	141	2004-07-23	9	-0.0334373	-0.000394445	unlit	32.7667	Shikoku, Japan
2752	89	Western and Central Pacific	61	Japan	Kochi	Nishidomari	32.7667	132.733	5	Acropora	Acropora_solitaryensis	141	2004-08-04	3	-0.0334373	-0.000394445	unlit	32.7667	Shikoku, Japan
2755	89	Western and Central Pacific	61	Japan	Kochi	Nishidomari	32.7667	132.733	5	Acropora	Acropora_solitaryensis	141	2004-08-07	6	-0.0334373	-0.000394445	unlit	32.7667	Shikoku, Japan
2757	89	Western and Central Pacific	61	Japan	Kochi	Nishidomari	32.7667	132.733	5	Acropora	Acropora_solitaryensis	141	2004-08-15	14	-0.0334373	-0.000394445	unlit	32.7667	Shikoku, Japan
2758	89	Western and Central Pacific	61	Japan	Kochi	Nishidomari	32.7667	132.733	5	Acropora	Acropora_solitaryensis	141	2004-08-16	14	-0.0334373	-0.000394445	unlit	32.7667	Shikoku, Japan
2759	89	Western and Central Pacific	61	Japan	Kochi	Nishidomari	32.7667	132.733	5	Acropora	Acropora_solitaryensis	141	2004-08-17	13	-0.0334373	-0.000394445	unlit	32.7667	Shikoku, Japan
2792	89	Western and Central Pacific	61	Japan	Kochi	Nishidomari	32.7667	132.733	5	Acropora	Acropora_solitaryensis	141	2005-08-01	11	-0.0334373	-0.000394445	unlit	32.7667	Shikoku, Japan
2794	89	Western and Central Pacific	61	Japan	Kochi	Nishidomari	32.7667	132.733	5	Acropora	Acropora_solitaryensis	141	2005-08-09	11	-0.0334373	-0.000394445	unlit	32.7667	Shikoku, Japan
2795	89	Western and Central Pacific	61	Japan	Kochi	Nishidomari	32.7667	132.733	5	Acropora	Acropora_solitaryensis	141	2005-08-10	10	-0.0334373	-0.000394445	unlit	32.7667	Shikoku, Japan
2797	89	Western and Central Pacific	61	Japan	Kochi	Nishidomari	32.7667	132.733	5	Acropora	Acropora_solitaryensis	141	2005-08-11	9	-0.0334373	-0.000394445	unlit	32.7667	Shikoku, Japan
2838	89	Western and Central Pacific	61	Japan	Kochi	Nishidomari	32.7667	132.733	5	Acropora	Acropora_solitaryensis	141	2006-07-30	10	-0.0334373	-0.000394445	unlit	32.7667	Shikoku, Japan
2843	89	Western and Central Pacific	61	Japan	Kochi	Nishidomari	32.7667	132.733	5	Acropora	Acropora_solitaryensis	141	2006-07-31	9	-0.0334373	-0.000394445	unlit	32.7667	Shikoku, Japan
2872	89	Western and Central Pacific	61	Japan	Kochi	Nishidomari	32.7667	132.733	5	Acropora	Acropora_solitaryensis	141	2006-08-20	11	-0.0334373	-0.000394445	unlit	32.7667	Shikoku, Japan
2875	89	Western and Central Pacific	61	Japan	Kochi	Nishidomari	32.7667	132.733	5	Acropora	Acropora_solitaryensis	141	2006-08-21	12	-0.0334373	-0.000394445	unlit	32.7667	Shikoku, Japan
2878	89	Western and Central Pacific	61	Japan	Kochi	Nishidomari	32.7667	132.733	5	Acropora	Acropora_solitaryensis	141	2006-08-26	13	-0.0334373	-0.000394445	unlit	32.7667	Shikoku, Japan
2879	89	Western and Central Pacific	61	Japan	Kochi	Nishidomari	32.7667	132.733	5	Acropora	Acropora_solitaryensis	141	2006-08-27	12	-0.0334373	-0.000394445	unlit	32.7667	Shikoku, Japan
2742	89	Western and Central Pacific	61	Japan	Kochi	Nishidomari	32.7667	132.733	1	Acropora	Acropora_tumida	162	2004-07-10	8	-0.0334373	-0.000394445	unlit	32.7667	Shikoku, Japan
2743	89	Western and Central Pacific	61	Japan	Kochi	Nishidomari	32.7667	132.733	1	Acropora	Acropora_tumida	162	2004-07-17	15	-0.0334373	-0.000394445	unlit	32.7667	Shikoku, Japan
2744	89	Western and Central Pacific	61	Japan	Kochi	Nishidomari	32.7667	132.733	1	Acropora	Acropora_tumida	162	2004-07-19	13	-0.0334373	-0.000394445	unlit	32.7667	Shikoku, Japan
2745	89	Western and Central Pacific	61	Japan	Kochi	Nishidomari	32.7667	132.733	1	Acropora	Acropora_tumida	162	2004-07-20	12	-0.0334373	-0.000394445	unlit	32.7667	Shikoku, Japan
2749	89	Western and Central Pacific	61	Japan	Kochi	Nishidomari	32.7667	132.733	1	Acropora	Acropora_tumida	162	2004-07-21	11	-0.0334373	-0.000394445	unlit	32.7667	Shikoku, Japan
2798	89	Western and Central Pacific	61	Japan	Kochi	Nishidomari	32.7667	132.733	1	Acropora	Acropora_tumida	162	2005-08-11	9	-0.0334373	-0.000394445	unlit	32.7667	Shikoku, Japan
2813	89	Western and Central Pacific	61	Japan	Kochi	Nishidomari	32.7667	132.733	0	Acropora	Acropora_valida	166	2006-07-18	7	-0.0334373	-0.000394445	unlit	32.7667	Shikoku, Japan
2819	89	Western and Central Pacific	61	Japan	Kochi	Nishidomari	32.7667	132.733	0	Acropora	Acropora_valida	166	2006-07-19	8	-0.0334373	-0.000394445	unlit	32.7667	Shikoku, Japan
2855	89	Western and Central Pacific	61	Japan	Kochi	Nishidomari	32.7667	132.733	0	Acropora	Acropora_valida	166	2006-08-13	4	-0.0334373	-0.000394445	unlit	32.7667	Shikoku, Japan
2873	89	Western and Central Pacific	61	Japan	Kochi	Nishidomari	32.7667	132.733	10	Acropora	Acropora_willisae	174	2006-08-20	11	-0.0334373	-0.000394445	unlit	32.7667	Shikoku, Japan
2880	89	Western and Central Pacific	61	Japan	Kochi	Nishidomari	32.7667	132.733	10	Acropora	Acropora_willisae	174	2006-08-27	12	-0.0334373	-0.000394445	unlit	32.7667	Shikoku, Japan
2898	93	Western and Central Pacific	57	Japan	Sekisei	East Moat of Kuro Island	24.235	124.031	4	Acropora	Acropora_nasuta	98	2010-05-07	9	0.0253386	-4.5e-05	unlit	24.235	South Ryukyu Islands, Japan
2899	93	Western and Central Pacific	57	Japan	Sekisei	East Moat of Kuro Island	24.235	124.031	4	Acropora	Acropora_nasuta	98	2011-05-17	0	0.0253386	-4.5e-05	unlit	24.235	South Ryukyu Islands, Japan
2901	93	Western and Central Pacific	57	Japan	Sekisei	East Moat of Kuro Island	24.235	124.031	4	Acropora	Acropora_nasuta	98	2012-05-10	4	0.0253386	-4.5e-05	unlit	24.235	South Ryukyu Islands, Japan
2900	93	Western and Central Pacific	57	Japan	Sekisei	East Moat of Kuro Island	24.235	124.031	2	Acropora	Acropora_selago	138	2012-05-08	2	0.0253386	-4.5e-05	unlit	24.235	South Ryukyu Islands, Japan
2911	94	Western and Central Pacific	57	Japan	Sekisei	Katagua	24.247	124.091	2	Acropora	Acropora_cytherea	29	2005-05-21	3	0.0241111	6.67e-05	unlit	24.247	South Ryukyu Islands, Japan
2904	94	Western and Central Pacific	57	Japan	Sekisei	Katagua	24.247	124.091	2	Acropora	Acropora_gemmifera	49	2000-05-20	2	0.0241111	6.67e-05	unlit	24.247	South Ryukyu Islands, Japan
2905	94	Western and Central Pacific	57	Japan	Sekisei	Katagua	24.247	124.091	2	Acropora	Acropora_humilis	60	2000-05-20	2	0.0241111	6.67e-05	unlit	24.247	South Ryukyu Islands, Japan
2912	94	Western and Central Pacific	57	Japan	Sekisei	Katagua	24.247	124.091	2	Acropora	Acropora_humilis	60	2005-05-21	3	0.0241111	6.67e-05	unlit	24.247	South Ryukyu Islands, Japan
2906	94	Western and Central Pacific	57	Japan	Sekisei	Katagua	24.247	124.091	2	Acropora	Acropora_hyacinthus	61	2000-05-20	2	0.0241111	6.67e-05	unlit	24.247	South Ryukyu Islands, Japan
2913	94	Western and Central Pacific	57	Japan	Sekisei	Katagua	24.247	124.091	2	Acropora	Acropora_hyacinthus	61	2005-05-21	3	0.0241111	6.67e-05	unlit	24.247	South Ryukyu Islands, Japan
2914	94	Western and Central Pacific	57	Japan	Sekisei	Katagua	24.247	124.091	2	Acropora	Acropora_muricata	96	2005-05-21	3	0.0241111	6.67e-05	unlit	24.247	South Ryukyu Islands, Japan
2916	94	Western and Central Pacific	57	Japan	Sekisei	Katagua	24.247	124.091	2	Acropora	Acropora_muricata	96	2007-05-30	2	0.0241111	6.67e-05	unlit	24.247	South Ryukyu Islands, Japan
2907	94	Western and Central Pacific	57	Japan	Sekisei	Katagua	24.247	124.091	2	Acropora	Acropora_nasuta	98	2000-05-20	2	0.0241111	6.67e-05	unlit	24.247	South Ryukyu Islands, Japan
2915	94	Western and Central Pacific	57	Japan	Sekisei	Katagua	24.247	124.091	2	Acropora	Acropora_nasuta	98	2005-05-21	3	0.0241111	6.67e-05	unlit	24.247	South Ryukyu Islands, Japan
2908	94	Western and Central Pacific	57	Japan	Sekisei	Katagua	24.247	124.091	2	Acropora	Acropora_robusta	126	2000-05-20	2	0.0241111	6.67e-05	unlit	24.247	South Ryukyu Islands, Japan
2909	94	Western and Central Pacific	57	Japan	Sekisei	Katagua	24.247	124.091	2	Acropora	Acropora_selago	138	2000-05-20	2	0.0241111	6.67e-05	unlit	24.247	South Ryukyu Islands, Japan
2910	94	Western and Central Pacific	57	Japan	Sekisei	Katagua	24.247	124.091	2	Acropora	Acropora_tenuis	156	2000-05-20	2	0.0241111	6.67e-05	unlit	24.247	South Ryukyu Islands, Japan
2917	95	Western and Central Pacific	57	Japan	Sekisei	Marugu	24.5768	124.107	3	Acropora	Acropora_florida	47	2000-05-18	0	0.0212812	-9.07e-05	unlit	24.5768	South Ryukyu Islands, Japan
2918	95	Western and Central Pacific	57	Japan	Sekisei	Marugu	24.5768	124.107	3	Acropora	Acropora_hyacinthus	61	2000-05-18	0	0.0212812	-9.07e-05	unlit	24.5768	South Ryukyu Islands, Japan
2919	95	Western and Central Pacific	57	Japan	Sekisei	Marugu	24.5768	124.107	3	Acropora	Acropora_vaughani	169	2000-05-18	0	0.0212812	-9.07e-05	unlit	24.5768	South Ryukyu Islands, Japan
2920	96	Western and Central Pacific	57	Japan	Sekisei	Milky Way	24.295	124.075	1	Acropora	Acropora_hyacinthus	61	2006-05-12	1	0.0261181	0.000663889	lit	24.295	South Ryukyu Islands, Japan
2921	97	Western and Central Pacific	57	Japan	Sekisei	Sakuraguchi	24.319	124.174	6	Acropora	Acropora_sp.	1597	2005-05-24	0	0.0339234	-5.56e-06	unlit	24.319	South Ryukyu Islands, Japan
2922	98	Western and Central Pacific	57	Japan	Sekisei	St. A	24.2522	124.086	1	Acropora	Acropora_cytherea	29	2001-05-07	0	0.0241111	6.67e-05	unlit	24.2522	South Ryukyu Islands, Japan
2923	98	Western and Central Pacific	57	Japan	Sekisei	St. A	24.2522	124.086	0	Acropora	Acropora_hyacinthus	61	2001-05-07	0	0.0241111	6.67e-05	unlit	24.2522	South Ryukyu Islands, Japan
2924	98	Western and Central Pacific	57	Japan	Sekisei	St. A	24.2522	124.086	1	Acropora	Acropora_muricata	96	2001-05-07	0	0.0241111	6.67e-05	unlit	24.2522	South Ryukyu Islands, Japan
2925	99	Western and Central Pacific	57	Japan	Sekisei	Uromagai	24.258	124.134	1	Acropora	Acropora_florida	47	2000-05-19	1	0.0291288	0.000144118	unlit	24.258	South Ryukyu Islands, Japan
2926	99	Western and Central Pacific	57	Japan	Sekisei	Uromagai	24.258	124.134	1	Acropora	Acropora_nasuta	98	2000-05-19	1	0.0291288	0.000144118	unlit	24.258	South Ryukyu Islands, Japan
2927	99	Western and Central Pacific	57	Japan	Sekisei	Uromagai	24.258	124.134	1	Acropora	Acropora_selago	138	2000-05-19	1	0.0291288	0.000144118	unlit	24.258	South Ryukyu Islands, Japan
2928	99	Western and Central Pacific	57	Japan	Sekisei	Uromagai	24.258	124.134	1	Acropora	Acropora_selago	138	2003-05-17	1	0.0291288	0.000144118	unlit	24.258	South Ryukyu Islands, Japan
2983	101	Western and Central Pacific	58	Japan	Sesoko	na	26.64	127.87	1	Acropora	Acropora_tenuis	156	2014-06-12	1	0.0203845	-0.000159091	lit	26.64	North Ryukyu Islands, Japan
3171	105	Western and Central Pacific	58	Japan	Sesoko	Sesoko Point	26.6255	127.861	2	Acropora	Acropora_abrotanoides	2	2018-05-29	0	0.0203845	-0.000159091	lit	26.6255	North Ryukyu Islands, Japan
3178	105	Western and Central Pacific	58	Japan	Sesoko	Sesoko Point	26.6255	127.861	1	Acropora	Acropora_akajimensis	5	2018-05-29	0	0.0203845	-0.000159091	lit	26.6255	North Ryukyu Islands, Japan
3205	105	Western and Central Pacific	58	Japan	Sesoko	Sesoko Point	26.6255	127.861	1	Acropora	Acropora_akajimensis	5	2018-05-30	1	0.0203845	-0.000159091	lit	26.6255	North Ryukyu Islands, Japan
3179	105	Western and Central Pacific	58	Japan	Sesoko	Sesoko Point	26.6255	127.861	2	Acropora	Acropora_akajimensis	5	2018-05-29	0	0.0203845	-0.000159091	lit	26.6255	North Ryukyu Islands, Japan
3204	105	Western and Central Pacific	58	Japan	Sesoko	Sesoko Point	26.6255	127.861	2	Acropora	Acropora_akajimensis	5	2018-05-30	1	0.0203845	-0.000159091	lit	26.6255	North Ryukyu Islands, Japan
3173	105	Western and Central Pacific	58	Japan	Sesoko	Sesoko Point	26.6255	127.861	2	Acropora	Acropora_austera	10	2018-05-29	0	0.0203845	-0.000159091	lit	26.6255	North Ryukyu Islands, Japan
3096	105	Western and Central Pacific	58	Japan	Sesoko	Sesoko Point	26.6255	127.861	2	Acropora	Acropora_cytherea	29	2017-06-05	4	0.0203845	-0.000159091	lit	26.6255	North Ryukyu Islands, Japan
3110	105	Western and Central Pacific	58	Japan	Sesoko	Sesoko Point	26.6255	127.861	2	Acropora	Acropora_cytherea	29	2017-06-06	3	0.0203845	-0.000159091	lit	26.6255	North Ryukyu Islands, Japan
3160	105	Western and Central Pacific	58	Japan	Sesoko	Sesoko Point	26.6255	127.861	2	Acropora	Acropora_cytherea	29	2018-05-28	1	0.0203845	-0.000159091	lit	26.6255	North Ryukyu Islands, Japan
3174	105	Western and Central Pacific	58	Japan	Sesoko	Sesoko Point	26.6255	127.861	2	Acropora	Acropora_cytherea	29	2018-05-29	0	0.0203845	-0.000159091	lit	26.6255	North Ryukyu Islands, Japan
3098	105	Western and Central Pacific	58	Japan	Sesoko	Sesoko Point	26.6255	127.861	2	Acropora	Acropora_digitifera	33	2017-06-05	4	0.0203845	-0.000159091	lit	26.6255	North Ryukyu Islands, Japan
3112	105	Western and Central Pacific	58	Japan	Sesoko	Sesoko Point	26.6255	127.861	2	Acropora	Acropora_digitifera	33	2017-06-06	3	0.0203845	-0.000159091	lit	26.6255	North Ryukyu Islands, Japan
3161	105	Western and Central Pacific	58	Japan	Sesoko	Sesoko Point	26.6255	127.861	2	Acropora	Acropora_digitifera	33	2018-05-28	1	0.0203845	-0.000159091	lit	26.6255	North Ryukyu Islands, Japan
3176	105	Western and Central Pacific	58	Japan	Sesoko	Sesoko Point	26.6255	127.861	2	Acropora	Acropora_digitifera	33	2018-05-29	0	0.0203845	-0.000159091	lit	26.6255	North Ryukyu Islands, Japan
3099	105	Western and Central Pacific	58	Japan	Sesoko	Sesoko Point	26.6255	127.861	2	Acropora	Acropora_florida	47	2017-06-05	4	0.0203845	-0.000159091	lit	26.6255	North Ryukyu Islands, Japan
3114	105	Western and Central Pacific	58	Japan	Sesoko	Sesoko Point	26.6255	127.861	2	Acropora	Acropora_florida	47	2017-06-06	3	0.0203845	-0.000159091	lit	26.6255	North Ryukyu Islands, Japan
3138	105	Western and Central Pacific	58	Japan	Sesoko	Sesoko Point	26.6255	127.861	2	Acropora	Acropora_florida	47	2017-06-08	1	0.0203845	-0.000159091	lit	26.6255	North Ryukyu Islands, Japan
3146	105	Western and Central Pacific	58	Japan	Sesoko	Sesoko Point	26.6255	127.861	2	Acropora	Acropora_florida	47	2017-06-10	1	0.0203845	-0.000159091	lit	26.6255	North Ryukyu Islands, Japan
3181	105	Western and Central Pacific	58	Japan	Sesoko	Sesoko Point	26.6255	127.861	2	Acropora	Acropora_florida	47	2018-05-29	0	0.0203845	-0.000159091	lit	26.6255	North Ryukyu Islands, Japan
3206	105	Western and Central Pacific	58	Japan	Sesoko	Sesoko Point	26.6255	127.861	2	Acropora	Acropora_florida	47	2018-05-30	1	0.0203845	-0.000159091	lit	26.6255	North Ryukyu Islands, Japan
3100	105	Western and Central Pacific	58	Japan	Sesoko	Sesoko Point	26.6255	127.861	2	Acropora	Acropora_gemmifera	49	2017-06-05	4	0.0203845	-0.000159091	lit	26.6255	North Ryukyu Islands, Japan
3115	105	Western and Central Pacific	58	Japan	Sesoko	Sesoko Point	26.6255	127.861	2	Acropora	Acropora_gemmifera	49	2017-06-06	3	0.0203845	-0.000159091	lit	26.6255	North Ryukyu Islands, Japan
3162	105	Western and Central Pacific	58	Japan	Sesoko	Sesoko Point	26.6255	127.861	2	Acropora	Acropora_gemmifera	49	2018-05-28	1	0.0203845	-0.000159091	lit	26.6255	North Ryukyu Islands, Japan
3182	105	Western and Central Pacific	58	Japan	Sesoko	Sesoko Point	26.6255	127.861	2	Acropora	Acropora_gemmifera	49	2018-05-29	0	0.0203845	-0.000159091	lit	26.6255	North Ryukyu Islands, Japan
3101	105	Western and Central Pacific	58	Japan	Sesoko	Sesoko Point	26.6255	127.861	2	Acropora	Acropora_humilis	60	2017-06-05	4	0.0203845	-0.000159091	lit	26.6255	North Ryukyu Islands, Japan
3183	105	Western and Central Pacific	58	Japan	Sesoko	Sesoko Point	26.6255	127.861	2	Acropora	Acropora_humilis	60	2018-05-29	0	0.0203845	-0.000159091	lit	26.6255	North Ryukyu Islands, Japan
3102	105	Western and Central Pacific	58	Japan	Sesoko	Sesoko Point	26.6255	127.861	2	Acropora	Acropora_hyacinthus	61	2017-06-05	4	0.0203845	-0.000159091	lit	26.6255	North Ryukyu Islands, Japan
3116	105	Western and Central Pacific	58	Japan	Sesoko	Sesoko Point	26.6255	127.861	2	Acropora	Acropora_hyacinthus	61	2017-06-06	3	0.0203845	-0.000159091	lit	26.6255	North Ryukyu Islands, Japan
3163	105	Western and Central Pacific	58	Japan	Sesoko	Sesoko Point	26.6255	127.861	2	Acropora	Acropora_hyacinthus	61	2018-05-28	1	0.0203845	-0.000159091	lit	26.6255	North Ryukyu Islands, Japan
3184	105	Western and Central Pacific	58	Japan	Sesoko	Sesoko Point	26.6255	127.861	2	Acropora	Acropora_hyacinthus	61	2018-05-29	0	0.0203845	-0.000159091	lit	26.6255	North Ryukyu Islands, Japan
3103	105	Western and Central Pacific	58	Japan	Sesoko	Sesoko Point	26.6255	127.861	2	Acropora	Acropora_intermedia	66	2017-06-05	4	0.0203845	-0.000159091	lit	26.6255	North Ryukyu Islands, Japan
3118	105	Western and Central Pacific	58	Japan	Sesoko	Sesoko Point	26.6255	127.861	2	Acropora	Acropora_intermedia	66	2017-06-06	3	0.0203845	-0.000159091	lit	26.6255	North Ryukyu Islands, Japan
3164	105	Western and Central Pacific	58	Japan	Sesoko	Sesoko Point	26.6255	127.861	2	Acropora	Acropora_intermedia	66	2018-05-28	1	0.0203845	-0.000159091	lit	26.6255	North Ryukyu Islands, Japan
3188	105	Western and Central Pacific	58	Japan	Sesoko	Sesoko Point	26.6255	127.861	2	Acropora	Acropora_intermedia	66	2018-05-29	0	0.0203845	-0.000159091	lit	26.6255	North Ryukyu Islands, Japan
3208	105	Western and Central Pacific	58	Japan	Sesoko	Sesoko Point	26.6255	127.861	2	Acropora	Acropora_intermedia	66	2018-05-30	1	0.0203845	-0.000159091	lit	26.6255	North Ryukyu Islands, Japan
3104	105	Western and Central Pacific	58	Japan	Sesoko	Sesoko Point	26.6255	127.861	2	Acropora	Acropora_microphthalma	89	2017-06-05	4	0.0203845	-0.000159091	lit	26.6255	North Ryukyu Islands, Japan
3119	105	Western and Central Pacific	58	Japan	Sesoko	Sesoko Point	26.6255	127.861	2	Acropora	Acropora_microphthalma	89	2017-06-06	3	0.0203845	-0.000159091	lit	26.6255	North Ryukyu Islands, Japan
3165	105	Western and Central Pacific	58	Japan	Sesoko	Sesoko Point	26.6255	127.861	2	Acropora	Acropora_microphthalma	89	2018-05-28	1	0.0203845	-0.000159091	lit	26.6255	North Ryukyu Islands, Japan
3189	105	Western and Central Pacific	58	Japan	Sesoko	Sesoko Point	26.6255	127.861	2	Acropora	Acropora_microphthalma	89	2018-05-29	0	0.0203845	-0.000159091	lit	26.6255	North Ryukyu Islands, Japan
3105	105	Western and Central Pacific	58	Japan	Sesoko	Sesoko Point	26.6255	127.861	2	Acropora	Acropora_monticulosa	93	2017-06-05	4	0.0203845	-0.000159091	lit	26.6255	North Ryukyu Islands, Japan
3120	105	Western and Central Pacific	58	Japan	Sesoko	Sesoko Point	26.6255	127.861	2	Acropora	Acropora_monticulosa	93	2017-06-06	3	0.0203845	-0.000159091	lit	26.6255	North Ryukyu Islands, Japan
3190	105	Western and Central Pacific	58	Japan	Sesoko	Sesoko Point	26.6255	127.861	2	Acropora	Acropora_monticulosa	93	2018-05-29	0	0.0203845	-0.000159091	lit	26.6255	North Ryukyu Islands, Japan
3106	105	Western and Central Pacific	58	Japan	Sesoko	Sesoko Point	26.6255	127.861	2	Acropora	Acropora_muricata	96	2017-06-05	4	0.0203845	-0.000159091	lit	26.6255	North Ryukyu Islands, Japan
3121	105	Western and Central Pacific	58	Japan	Sesoko	Sesoko Point	26.6255	127.861	2	Acropora	Acropora_muricata	96	2017-06-06	3	0.0203845	-0.000159091	lit	26.6255	North Ryukyu Islands, Japan
3166	105	Western and Central Pacific	58	Japan	Sesoko	Sesoko Point	26.6255	127.861	2	Acropora	Acropora_muricata	96	2018-05-28	1	0.0203845	-0.000159091	lit	26.6255	North Ryukyu Islands, Japan
3191	105	Western and Central Pacific	58	Japan	Sesoko	Sesoko Point	26.6255	127.861	2	Acropora	Acropora_muricata	96	2018-05-29	0	0.0203845	-0.000159091	lit	26.6255	North Ryukyu Islands, Japan
3122	105	Western and Central Pacific	58	Japan	Sesoko	Sesoko Point	26.6255	127.861	2	Acropora	Acropora_nana	97	2017-06-06	3	0.0203845	-0.000159091	lit	26.6255	North Ryukyu Islands, Japan
3139	105	Western and Central Pacific	58	Japan	Sesoko	Sesoko Point	26.6255	127.861	2	Acropora	Acropora_nana	97	2017-06-08	1	0.0203845	-0.000159091	lit	26.6255	North Ryukyu Islands, Japan
3147	105	Western and Central Pacific	58	Japan	Sesoko	Sesoko Point	26.6255	127.861	2	Acropora	Acropora_nana	97	2017-06-10	1	0.0203845	-0.000159091	lit	26.6255	North Ryukyu Islands, Japan
3192	105	Western and Central Pacific	58	Japan	Sesoko	Sesoko Point	26.6255	127.861	2	Acropora	Acropora_nana	97	2018-05-29	0	0.0203845	-0.000159091	lit	26.6255	North Ryukyu Islands, Japan
3107	105	Western and Central Pacific	58	Japan	Sesoko	Sesoko Point	26.6255	127.861	2	Acropora	Acropora_nasuta	98	2017-06-05	4	0.0203845	-0.000159091	lit	26.6255	North Ryukyu Islands, Japan
3123	105	Western and Central Pacific	58	Japan	Sesoko	Sesoko Point	26.6255	127.861	2	Acropora	Acropora_nasuta	98	2017-06-06	3	0.0203845	-0.000159091	lit	26.6255	North Ryukyu Islands, Japan
3167	105	Western and Central Pacific	58	Japan	Sesoko	Sesoko Point	26.6255	127.861	2	Acropora	Acropora_nasuta	98	2018-05-28	1	0.0203845	-0.000159091	lit	26.6255	North Ryukyu Islands, Japan
3193	105	Western and Central Pacific	58	Japan	Sesoko	Sesoko Point	26.6255	127.861	2	Acropora	Acropora_nasuta	98	2018-05-29	0	0.0203845	-0.000159091	lit	26.6255	North Ryukyu Islands, Japan
3194	105	Western and Central Pacific	58	Japan	Sesoko	Sesoko Point	26.6255	127.861	2	Acropora	Acropora_papillare	106	2018-05-29	0	0.0203845	-0.000159091	lit	26.6255	North Ryukyu Islands, Japan
3124	105	Western and Central Pacific	58	Japan	Sesoko	Sesoko Point	26.6255	127.861	2	Acropora	Acropora_robusta	126	2017-06-06	3	0.0203845	-0.000159091	lit	26.6255	North Ryukyu Islands, Japan
3195	105	Western and Central Pacific	58	Japan	Sesoko	Sesoko Point	26.6255	127.861	2	Acropora	Acropora_robusta	126	2018-05-29	0	0.0203845	-0.000159091	lit	26.6255	North Ryukyu Islands, Japan
3196	105	Western and Central Pacific	58	Japan	Sesoko	Sesoko Point	26.6255	127.861	1	Acropora	Acropora_tenuis	156	2018-05-29	0	0.0203845	-0.000159091	lit	26.6255	North Ryukyu Islands, Japan
3209	105	Western and Central Pacific	58	Japan	Sesoko	Sesoko Point	26.6255	127.861	1	Acropora	Acropora_tenuis	156	2018-05-30	1	0.0203845	-0.000159091	lit	26.6255	North Ryukyu Islands, Japan
3253	105	Western and Central Pacific	58	Japan	Sesoko	Sesoko Point	26.6255	127.861	1	Acropora	Acropora_tenuis	156	2018-06-24	4	0.0203845	-0.000159091	lit	26.6255	North Ryukyu Islands, Japan
3108	105	Western and Central Pacific	58	Japan	Sesoko	Sesoko Point	26.6255	127.861	2	Acropora	Acropora_tenuis	156	2017-06-05	4	0.0203845	-0.000159091	lit	26.6255	North Ryukyu Islands, Japan
3126	105	Western and Central Pacific	58	Japan	Sesoko	Sesoko Point	26.6255	127.861	2	Acropora	Acropora_tenuis	156	2017-06-06	3	0.0203845	-0.000159091	lit	26.6255	North Ryukyu Islands, Japan
3134	105	Western and Central Pacific	58	Japan	Sesoko	Sesoko Point	26.6255	127.861	2	Acropora	Acropora_tenuis	156	2017-06-07	2	0.0203845	-0.000159091	lit	26.6255	North Ryukyu Islands, Japan
3140	105	Western and Central Pacific	58	Japan	Sesoko	Sesoko Point	26.6255	127.861	2	Acropora	Acropora_tenuis	156	2017-06-08	1	0.0203845	-0.000159091	lit	26.6255	North Ryukyu Islands, Japan
3168	105	Western and Central Pacific	58	Japan	Sesoko	Sesoko Point	26.6255	127.861	2	Acropora	Acropora_tenuis	156	2018-05-28	1	0.0203845	-0.000159091	lit	26.6255	North Ryukyu Islands, Japan
3199	105	Western and Central Pacific	58	Japan	Sesoko	Sesoko Point	26.6255	127.861	2	Acropora	Acropora_tenuis	156	2018-05-29	0	0.0203845	-0.000159091	lit	26.6255	North Ryukyu Islands, Japan
3210	105	Western and Central Pacific	58	Japan	Sesoko	Sesoko Point	26.6255	127.861	2	Acropora	Acropora_tenuis	156	2018-05-30	1	0.0203845	-0.000159091	lit	26.6255	North Ryukyu Islands, Japan
3215	105	Western and Central Pacific	58	Japan	Sesoko	Sesoko Point	26.6255	127.861	2	Acropora	Acropora_tenuis	156	2018-05-31	2	0.0203845	-0.000159091	lit	26.6255	North Ryukyu Islands, Japan
3169	105	Western and Central Pacific	58	Japan	Sesoko	Sesoko Point	26.6255	127.861	2	Acropora	Acropora_valida	166	2018-05-28	1	0.0203845	-0.000159091	lit	26.6255	North Ryukyu Islands, Japan
3200	105	Western and Central Pacific	58	Japan	Sesoko	Sesoko Point	26.6255	127.861	2	Acropora	Acropora_valida	166	2018-05-29	0	0.0203845	-0.000159091	lit	26.6255	North Ryukyu Islands, Japan
3128	105	Western and Central Pacific	58	Japan	Sesoko	Sesoko Point	26.6255	127.861	2	Acropora	Acropora_verweyi	171	2017-06-06	3	0.0203845	-0.000159091	lit	26.6255	North Ryukyu Islands, Japan
3201	105	Western and Central Pacific	58	Japan	Sesoko	Sesoko Point	26.6255	127.861	2	Acropora	Acropora_verweyi	171	2018-05-29	0	0.0203845	-0.000159091	lit	26.6255	North Ryukyu Islands, Japan
3212	105	Western and Central Pacific	58	Japan	Sesoko	Sesoko Point	26.6255	127.861	2	Acropora	Acropora_verweyi	171	2018-05-30	1	0.0203845	-0.000159091	lit	26.6255	North Ryukyu Islands, Japan
3380	106	Western and Central Pacific	58	Japan	Sesoko	Sesoko Station	26.6534	127.851	1	Acropora	Acropora_digitifera	33	2014-06-10	3	0.0186369	-0.000142222	lit	26.6534	North Ryukyu Islands, Japan
3383	106	Western and Central Pacific	58	Japan	Sesoko	Sesoko Station	26.6534	127.851	1	Acropora	Acropora_digitifera	33	2015-05-31	3	0.0186369	-0.000142222	lit	26.6534	North Ryukyu Islands, Japan
3389	106	Western and Central Pacific	58	Japan	Sesoko	Sesoko Station	26.6534	127.851	1	Acropora	Acropora_digitifera	33	2016-05-27	5	0.0186369	-0.000142222	lit	26.6534	North Ryukyu Islands, Japan
3381	106	Western and Central Pacific	58	Japan	Sesoko	Sesoko Station	26.6534	127.851	2	Acropora	Acropora_tenuis	156	2014-06-10	3	0.0186369	-0.000142222	lit	26.6534	North Ryukyu Islands, Japan
3386	106	Western and Central Pacific	58	Japan	Sesoko	Sesoko Station	26.6534	127.851	2	Acropora	Acropora_tenuis	156	2015-05-31	3	0.0186369	-0.000142222	lit	26.6534	North Ryukyu Islands, Japan
3390	106	Western and Central Pacific	58	Japan	Sesoko	Sesoko Station	26.6534	127.851	2	Acropora	Acropora_tenuis	156	2016-05-28	6	0.0186369	-0.000142222	lit	26.6534	North Ryukyu Islands, Japan
3793	113	Western and Central Pacific	45	Malaysia	Lankayan Island	Lankayan Island	6.5052	117.918	2	Acropora	Acropora_digitifera	33	2019-04-19	0	0.0291927	-0.000442858	unlit	6.5052	Sulu Sea, Philippines
3775	113	Western and Central Pacific	45	Malaysia	Lankayan Island	Lankayan Island	6.5052	117.918	2	Acropora	Acropora_florida	47	2012-04-11	4	0.0291927	-0.000442858	unlit	6.5052	Sulu Sea, Philippines
3784	113	Western and Central Pacific	45	Malaysia	Lankayan Island	Lankayan Island	6.5052	117.918	2	Acropora	Acropora_florida	47	2015-05-01	3	0.0291927	-0.000442858	unlit	6.5052	Sulu Sea, Philippines
3790	113	Western and Central Pacific	45	Malaysia	Lankayan Island	Lankayan Island	6.5052	117.918	2	Acropora	Acropora_florida	47	2019-04-18	1	0.0291927	-0.000442858	unlit	6.5052	Sulu Sea, Philippines
3794	113	Western and Central Pacific	45	Malaysia	Lankayan Island	Lankayan Island	6.5052	117.918	2	Acropora	Acropora_florida	47	2019-04-19	0	0.0291927	-0.000442858	unlit	6.5052	Sulu Sea, Philippines
3806	113	Western and Central Pacific	45	Malaysia	Lankayan Island	Lankayan Island	6.5052	117.918	2	Acropora	Acropora_florida	47	2019-05-21	2	0.0291927	-0.000442858	unlit	6.5052	Sulu Sea, Philippines
3785	113	Western and Central Pacific	45	Malaysia	Lankayan Island	Lankayan Island	6.5052	117.918	2	Acropora	Acropora_gemmifera	49	2015-05-01	3	0.0291927	-0.000442858	unlit	6.5052	Sulu Sea, Philippines
3795	113	Western and Central Pacific	45	Malaysia	Lankayan Island	Lankayan Island	6.5052	117.918	2	Acropora	Acropora_gemmifera	49	2019-04-19	0	0.0291927	-0.000442858	unlit	6.5052	Sulu Sea, Philippines
3776	113	Western and Central Pacific	45	Malaysia	Lankayan Island	Lankayan Island	6.5052	117.918	2	Acropora	Acropora_hyacinthus	61	2012-04-11	4	0.0291927	-0.000442858	unlit	6.5052	Sulu Sea, Philippines
3779	113	Western and Central Pacific	45	Malaysia	Lankayan Island	Lankayan Island	6.5052	117.918	2	Acropora	Acropora_hyacinthus	61	2013-04-26	0	0.0291927	-0.000442858	unlit	6.5052	Sulu Sea, Philippines
3786	113	Western and Central Pacific	45	Malaysia	Lankayan Island	Lankayan Island	6.5052	117.918	2	Acropora	Acropora_hyacinthus	61	2015-05-01	3	0.0291927	-0.000442858	unlit	6.5052	Sulu Sea, Philippines
3777	113	Western and Central Pacific	45	Malaysia	Lankayan Island	Lankayan Island	6.5052	117.918	2	Acropora	Acropora_intermedia	66	2012-04-11	4	0.0291927	-0.000442858	unlit	6.5052	Sulu Sea, Philippines
3780	113	Western and Central Pacific	45	Malaysia	Lankayan Island	Lankayan Island	6.5052	117.918	2	Acropora	Acropora_microphthalma	89	2013-04-26	0	0.0291927	-0.000442858	unlit	6.5052	Sulu Sea, Philippines
3787	113	Western and Central Pacific	45	Malaysia	Lankayan Island	Lankayan Island	6.5052	117.918	2	Acropora	Acropora_microphthalma	89	2015-05-01	3	0.0291927	-0.000442858	unlit	6.5052	Sulu Sea, Philippines
3778	113	Western and Central Pacific	45	Malaysia	Lankayan Island	Lankayan Island	6.5052	117.918	2	Acropora	Acropora_millepora	90	2012-04-11	4	0.0291927	-0.000442858	unlit	6.5052	Sulu Sea, Philippines
3783	113	Western and Central Pacific	45	Malaysia	Lankayan Island	Lankayan Island	6.5052	117.918	2	Acropora	Acropora_millepora	90	2014-04-16	1	0.0291927	-0.000442858	unlit	6.5052	Sulu Sea, Philippines
3791	113	Western and Central Pacific	45	Malaysia	Lankayan Island	Lankayan Island	6.5052	117.918	2	Acropora	Acropora_millepora	90	2019-04-18	1	0.0291927	-0.000442858	unlit	6.5052	Sulu Sea, Philippines
3796	113	Western and Central Pacific	45	Malaysia	Lankayan Island	Lankayan Island	6.5052	117.918	2	Acropora	Acropora_millepora	90	2019-04-19	0	0.0291927	-0.000442858	unlit	6.5052	Sulu Sea, Philippines
3803	113	Western and Central Pacific	45	Malaysia	Lankayan Island	Lankayan Island	6.5052	117.918	2	Acropora	Acropora_millepora	90	2019-04-23	4	0.0291927	-0.000442858	unlit	6.5052	Sulu Sea, Philippines
3804	113	Western and Central Pacific	45	Malaysia	Lankayan Island	Lankayan Island	6.5052	117.918	2	Acropora	Acropora_millepora	90	2019-04-23	4	0.0291927	-0.000442858	unlit	6.5052	Sulu Sea, Philippines
3788	113	Western and Central Pacific	45	Malaysia	Lankayan Island	Lankayan Island	6.5052	117.918	2	Acropora	Acropora_muricata	96	2015-05-01	3	0.0291927	-0.000442858	unlit	6.5052	Sulu Sea, Philippines
3797	113	Western and Central Pacific	45	Malaysia	Lankayan Island	Lankayan Island	6.5052	117.918	2	Acropora	Acropora_nasuta	98	2019-04-19	0	0.0291927	-0.000442858	unlit	6.5052	Sulu Sea, Philippines
3792	113	Western and Central Pacific	45	Malaysia	Lankayan Island	Lankayan Island	6.5052	117.918	2	Acropora	Acropora_pulchra	123	2019-04-18	1	0.0291927	-0.000442858	unlit	6.5052	Sulu Sea, Philippines
3781	113	Western and Central Pacific	45	Malaysia	Lankayan Island	Lankayan Island	6.5052	117.918	2	Acropora	Acropora_tenuis	156	2013-04-26	0	0.0291927	-0.000442858	unlit	6.5052	Sulu Sea, Philippines
3782	113	Western and Central Pacific	45	Malaysia	Lankayan Island	Lankayan Island	6.5052	117.918	2	Acropora	Acropora_tenuis	156	2014-04-15	0	0.0291927	-0.000442858	unlit	6.5052	Sulu Sea, Philippines
3789	113	Western and Central Pacific	45	Malaysia	Lankayan Island	Lankayan Island	6.5052	117.918	2	Acropora	Acropora_tenuis	156	2015-05-01	3	0.0291927	-0.000442858	unlit	6.5052	Sulu Sea, Philippines
3798	113	Western and Central Pacific	45	Malaysia	Lankayan Island	Lankayan Island	6.5052	117.918	2	Acropora	Acropora_tenuis	156	2019-04-19	0	0.0291927	-0.000442858	unlit	6.5052	Sulu Sea, Philippines
3799	113	Western and Central Pacific	45	Malaysia	Lankayan Island	Lankayan Island	6.5052	117.918	2	Acropora	Acropora_tenuis	156	2019-04-19	0	0.0291927	-0.000442858	unlit	6.5052	Sulu Sea, Philippines
3800	113	Western and Central Pacific	45	Malaysia	Lankayan Island	Lankayan Island	6.5052	117.918	2	Acropora	Acropora_tenuis	156	2019-04-19	0	0.0291927	-0.000442858	unlit	6.5052	Sulu Sea, Philippines
3816	114	Western and Central Pacific	45	Malaysia	Mabul Island	Paradise_2	4.2427	118.63	1	Acropora	Acropora_florida	47	2007-07-06	6	0.0238543	-5.31e-05	unlit	4.2427	Sulu Sea, Philippines
3819	114	Western and Central Pacific	45	Malaysia	Mabul Island	Paradise_2	4.2427	118.63	1	Acropora	Acropora_florida	47	2007-08-05	6	0.0238543	-5.31e-05	unlit	4.2427	Sulu Sea, Philippines
3820	114	Western and Central Pacific	45	Malaysia	Mabul Island	Paradise_2	4.2427	118.63	3	Acropora	Acropora_humilis	60	2009-04-16	7	0.0238543	-5.31e-05	unlit	4.2427	Sulu Sea, Philippines
3812	114	Western and Central Pacific	45	Malaysia	Mabul Island	Paradise_2	4.2427	118.63	1	Acropora	Acropora_loripes	80	2007-06-07	6	0.0238543	-5.31e-05	unlit	4.2427	Sulu Sea, Philippines
3817	114	Western and Central Pacific	45	Malaysia	Mabul Island	Paradise_2	4.2427	118.63	1	Acropora	Acropora_loripes	80	2007-07-06	6	0.0238543	-5.31e-05	unlit	4.2427	Sulu Sea, Philippines
3809	114	Western and Central Pacific	45	Malaysia	Mabul Island	Paradise_2	4.2427	118.63	1	Acropora	Acropora_microclados	88	2007-06-06	5	0.0238543	-5.31e-05	unlit	4.2427	Sulu Sea, Philippines
3813	114	Western and Central Pacific	45	Malaysia	Mabul Island	Paradise_2	4.2427	118.63	1	Acropora	Acropora_microclados	88	2007-06-07	6	0.0238543	-5.31e-05	unlit	4.2427	Sulu Sea, Philippines
3810	114	Western and Central Pacific	45	Malaysia	Mabul Island	Paradise_2	4.2427	118.63	1	Acropora	Acropora_selago	138	2007-06-06	5	0.0238543	-5.31e-05	unlit	4.2427	Sulu Sea, Philippines
3814	114	Western and Central Pacific	45	Malaysia	Mabul Island	Paradise_2	4.2427	118.63	1	Acropora	Acropora_selago	138	2007-06-07	6	0.0238543	-5.31e-05	unlit	4.2427	Sulu Sea, Philippines
3815	114	Western and Central Pacific	45	Malaysia	Mabul Island	Paradise_2	4.2427	118.63	1	Acropora	Acropora_selago	138	2007-07-05	5	0.0238543	-5.31e-05	unlit	4.2427	Sulu Sea, Philippines
3818	114	Western and Central Pacific	45	Malaysia	Mabul Island	Paradise_2	4.2427	118.63	1	Acropora	Acropora_selago	138	2007-07-06	6	0.0238543	-5.31e-05	unlit	4.2427	Sulu Sea, Philippines
3807	114	Western and Central Pacific	45	Malaysia	Mabul Island	Paradise_2	4.2427	118.63	1	Acropora	Acropora_willisae	174	2007-03-07	3	0.0238543	-5.31e-05	unlit	4.2427	Sulu Sea, Philippines
3808	114	Western and Central Pacific	45	Malaysia	Mabul Island	Paradise_2	4.2427	118.63	1	Acropora	Acropora_willisae	174	2007-03-08	4	0.0238543	-5.31e-05	unlit	4.2427	Sulu Sea, Philippines
3825	115	Western and Central Pacific	49	Malaysia	Pulau Bidong	na	5.621	103.057	1	Acropora	Acropora_florida	47	2019-03-23	2	0.0071641	8.46e-05	lit	5.621	Sunda Shelf, south-east Asia
3831	115	Western and Central Pacific	49	Malaysia	Pulau Bidong	na	5.621	103.057	1	Acropora	Acropora_florida	47	2019-03-24	3	0.0071641	8.46e-05	lit	5.621	Sunda Shelf, south-east Asia
3826	115	Western and Central Pacific	49	Malaysia	Pulau Bidong	na	5.621	103.057	1	Acropora	Acropora_gemmifera	49	2019-03-23	2	0.0071641	8.46e-05	lit	5.621	Sunda Shelf, south-east Asia
3827	115	Western and Central Pacific	49	Malaysia	Pulau Bidong	na	5.621	103.057	0	Acropora	Acropora_intermedia	66	2019-03-23	2	0.0071641	8.46e-05	lit	5.621	Sunda Shelf, south-east Asia
3828	115	Western and Central Pacific	49	Malaysia	Pulau Bidong	na	5.621	103.057	0	Acropora	Acropora_loripes	80	2019-03-23	2	0.0071641	8.46e-05	lit	5.621	Sunda Shelf, south-east Asia
3829	115	Western and Central Pacific	49	Malaysia	Pulau Bidong	na	5.621	103.057	1	Acropora	Acropora_muricata	96	2019-03-23	2	0.0071641	8.46e-05	lit	5.621	Sunda Shelf, south-east Asia
3835	115	Western and Central Pacific	49	Malaysia	Pulau Bidong	na	5.621	103.057	1	Acropora	Acropora_muricata	96	2019-04-21	2	0.0071641	8.46e-05	lit	5.621	Sunda Shelf, south-east Asia
3830	115	Western and Central Pacific	49	Malaysia	Pulau Bidong	na	5.621	103.057	0	Acropora	Acropora_nasuta	98	2019-03-23	2	0.0071641	8.46e-05	lit	5.621	Sunda Shelf, south-east Asia
3847	116	Western and Central Pacific	49	Malaysia	Pulau Tioman	TDC House Reef	2.81545	104.151	0	Acropora	Acropora_digitifera	33	2014-10-07	1	0.0119583	0.000226667	lit	2.81545	Sunda Shelf, south-east Asia
3837	116	Western and Central Pacific	49	Malaysia	Pulau Tioman	TDC House Reef	2.81545	104.151	0	Acropora	Acropora_humilis	60	2014-04-14	1	0.0119583	0.000226667	lit	2.81545	Sunda Shelf, south-east Asia
3836	116	Western and Central Pacific	49	Malaysia	Pulau Tioman	TDC House Reef	2.81545	104.151	2	Acropora	Acropora_millepora	90	2014-04-13	2	0.0119583	0.000226667	lit	2.81545	Sunda Shelf, south-east Asia
3838	116	Western and Central Pacific	49	Malaysia	Pulau Tioman	TDC House Reef	2.81545	104.151	2	Acropora	Acropora_millepora	90	2014-04-14	1	0.0119583	0.000226667	lit	2.81545	Sunda Shelf, south-east Asia
3839	116	Western and Central Pacific	49	Malaysia	Pulau Tioman	TDC House Reef	2.81545	104.151	0	Acropora	Acropora_nasuta	98	2014-04-14	1	0.0119583	0.000226667	lit	2.81545	Sunda Shelf, south-east Asia
3848	116	Western and Central Pacific	49	Malaysia	Pulau Tioman	TDC House Reef	2.81545	104.151	1	Acropora	Acropora_tenuis	156	2014-10-07	1	0.0119583	0.000226667	lit	2.81545	Sunda Shelf, south-east Asia
3840	116	Western and Central Pacific	49	Malaysia	Pulau Tioman	TDC House Reef	2.81545	104.151	0	Acropora	Acropora_valida	166	2014-04-14	1	0.0119583	0.000226667	lit	2.81545	Sunda Shelf, south-east Asia
3899	119	Western and Central Pacific	66	Palau	Ioul Lukes	na	7.287	134.499	5	Acropora	Acropora_humilis	60	2010-05-04	6	0.0394034	-0.000294444	unlit	7.287	Palau
3990	128	Western and Central Pacific	73	Papua New Guinea	Kimbe Bay	Lemukat	-5.37153	150.262	1	Acropora	Acropora_digitifera	33	2003-04-12	5	0.0533875	0.000163333	unlit	5.37153	Bismarck Sea, Papua New Guinea
3991	128	Western and Central Pacific	73	Papua New Guinea	Kimbe Bay	Lemukat	-5.37153	150.262	1	Acropora	Acropora_gemmifera	49	2003-04-12	5	0.0533875	0.000163333	unlit	5.37153	Bismarck Sea, Papua New Guinea
3995	128	Western and Central Pacific	73	Papua New Guinea	Kimbe Bay	Lemukat	-5.37153	150.262	1	Acropora	Acropora_gemmifera	49	2003-04-13	4	0.0533875	0.000163333	unlit	5.37153	Bismarck Sea, Papua New Guinea
3992	128	Western and Central Pacific	73	Papua New Guinea	Kimbe Bay	Lemukat	-5.37153	150.262	1	Acropora	Acropora_hyacinthus	61	2003-04-12	5	0.0533875	0.000163333	unlit	5.37153	Bismarck Sea, Papua New Guinea
3996	128	Western and Central Pacific	73	Papua New Guinea	Kimbe Bay	Lemukat	-5.37153	150.262	1	Acropora	Acropora_hyacinthus	61	2003-04-13	4	0.0533875	0.000163333	unlit	5.37153	Bismarck Sea, Papua New Guinea
3993	128	Western and Central Pacific	73	Papua New Guinea	Kimbe Bay	Lemukat	-5.37153	150.262	2	Acropora	Acropora_millepora	90	2003-04-12	5	0.0533875	0.000163333	unlit	5.37153	Bismarck Sea, Papua New Guinea
3997	128	Western and Central Pacific	73	Papua New Guinea	Kimbe Bay	Lemukat	-5.37153	150.262	2	Acropora	Acropora_millepora	90	2003-04-13	4	0.0533875	0.000163333	unlit	5.37153	Bismarck Sea, Papua New Guinea
3994	128	Western and Central Pacific	73	Papua New Guinea	Kimbe Bay	Lemukat	-5.37153	150.262	1	Acropora	Acropora_nasuta	98	2003-04-12	5	0.0533875	0.000163333	unlit	5.37153	Bismarck Sea, Papua New Guinea
3998	128	Western and Central Pacific	73	Papua New Guinea	Kimbe Bay	Lemukat	-5.37153	150.262	1	Acropora	Acropora_secale	136	2003-04-13	4	0.0533875	0.000163333	unlit	5.37153	Bismarck Sea, Papua New Guinea
4064	132	Western and Central Pacific	47	Philippines	Cabarruyan Island	Magsaysay Reef	16.3106	120.03	2.5	Acropora	Acropora_cytherea	29	2015-03-16	10	0.0298958	0.000440909	unlit	16.3106	North Philippines
4078	132	Western and Central Pacific	47	Philippines	Cabarruyan Island	Magsaysay Reef	16.3106	120.03	2.5	Acropora	Acropora_cytherea	29	2016-04-03	11	0.0298958	0.000440909	unlit	16.3106	North Philippines
4081	132	Western and Central Pacific	47	Philippines	Cabarruyan Island	Magsaysay Reef	16.3106	120.03	2.5	Acropora	Acropora_cytherea	29	2016-05-03	11	0.0298958	0.000440909	unlit	16.3106	North Philippines
4065	132	Western and Central Pacific	47	Philippines	Cabarruyan Island	Magsaysay Reef	16.3106	120.03	2.5	Acropora	Acropora_digitifera	33	2015-03-16	10	0.0298958	0.000440909	unlit	16.3106	North Philippines
4066	132	Western and Central Pacific	47	Philippines	Cabarruyan Island	Magsaysay Reef	16.3106	120.03	2.5	Acropora	Acropora_digitifera	1625	2015-03-16	10	0.0298958	0.000440909	unlit	16.3106	North Philippines
4082	132	Western and Central Pacific	47	Philippines	Cabarruyan Island	Magsaysay Reef	16.3106	120.03	2.5	Acropora	Acropora_digitifera	1625	2016-05-03	11	0.0298958	0.000440909	unlit	16.3106	North Philippines
4083	132	Western and Central Pacific	47	Philippines	Cabarruyan Island	Magsaysay Reef	16.3106	120.03	2.5	Acropora	Acropora_digitifera	33	2016-05-03	11	0.0298958	0.000440909	unlit	16.3106	North Philippines
4067	132	Western and Central Pacific	47	Philippines	Cabarruyan Island	Magsaysay Reef	16.3106	120.03	2.5	Acropora	Acropora_florida	47	2015-03-16	10	0.0298958	0.000440909	unlit	16.3106	North Philippines
4073	132	Western and Central Pacific	47	Philippines	Cabarruyan Island	Magsaysay Reef	16.3106	120.03	2.5	Acropora	Acropora_florida	47	2015-05-03	1	0.0298958	0.000440909	unlit	16.3106	North Philippines
4068	132	Western and Central Pacific	47	Philippines	Cabarruyan Island	Magsaysay Reef	16.3106	120.03	2.5	Acropora	Acropora_humilis	60	2015-03-16	10	0.0298958	0.000440909	unlit	16.3106	North Philippines
4074	132	Western and Central Pacific	47	Philippines	Cabarruyan Island	Magsaysay Reef	16.3106	120.03	2.5	Acropora	Acropora_humilis	60	2016-03-03	9	0.0298958	0.000440909	unlit	16.3106	North Philippines
4079	132	Western and Central Pacific	47	Philippines	Cabarruyan Island	Magsaysay Reef	16.3106	120.03	2.5	Acropora	Acropora_humilis	60	2016-04-03	11	0.0298958	0.000440909	unlit	16.3106	North Philippines
4084	132	Western and Central Pacific	47	Philippines	Cabarruyan Island	Magsaysay Reef	16.3106	120.03	2.5	Acropora	Acropora_humilis	60	2016-05-03	11	0.0298958	0.000440909	unlit	16.3106	North Philippines
4069	132	Western and Central Pacific	47	Philippines	Cabarruyan Island	Magsaysay Reef	16.3106	120.03	2.5	Acropora	Acropora_hyacinthus	61	2015-03-16	10	0.0298958	0.000440909	unlit	16.3106	North Philippines
4075	132	Western and Central Pacific	47	Philippines	Cabarruyan Island	Magsaysay Reef	16.3106	120.03	2.5	Acropora	Acropora_hyacinthus	61	2016-03-03	9	0.0298958	0.000440909	unlit	16.3106	North Philippines
4076	132	Western and Central Pacific	47	Philippines	Cabarruyan Island	Magsaysay Reef	16.3106	120.03	2.5	Acropora	Acropora_hyacinthus	61	2016-03-03	9	0.0298958	0.000440909	unlit	16.3106	North Philippines
4080	132	Western and Central Pacific	47	Philippines	Cabarruyan Island	Magsaysay Reef	16.3106	120.03	2.5	Acropora	Acropora_hyacinthus	61	2016-04-03	11	0.0298958	0.000440909	unlit	16.3106	North Philippines
4085	132	Western and Central Pacific	47	Philippines	Cabarruyan Island	Magsaysay Reef	16.3106	120.03	2.5	Acropora	Acropora_hyacinthus	61	2016-05-03	11	0.0298958	0.000440909	unlit	16.3106	North Philippines
4086	132	Western and Central Pacific	47	Philippines	Cabarruyan Island	Magsaysay Reef	16.3106	120.03	2.5	Acropora	Acropora_hyacinthus	61	2016-05-03	11	0.0298958	0.000440909	unlit	16.3106	North Philippines
4070	132	Western and Central Pacific	47	Philippines	Cabarruyan Island	Magsaysay Reef	16.3106	120.03	2.5	Acropora	Acropora_latistella	74	2015-03-16	10	0.0298958	0.000440909	unlit	16.3106	North Philippines
4087	132	Western and Central Pacific	47	Philippines	Cabarruyan Island	Magsaysay Reef	16.3106	120.03	2.5	Acropora	Acropora_latistella	74	2016-05-03	11	0.0298958	0.000440909	unlit	16.3106	North Philippines
4077	132	Western and Central Pacific	47	Philippines	Cabarruyan Island	Magsaysay Reef	16.3106	120.03	2.5	Acropora	Acropora_millepora	90	2016-03-16	7	0.0298958	0.000440909	unlit	16.3106	North Philippines
4088	132	Western and Central Pacific	47	Philippines	Cabarruyan Island	Magsaysay Reef	16.3106	120.03	2.5	Acropora	Acropora_millepora	90	2016-05-03	11	0.0298958	0.000440909	unlit	16.3106	North Philippines
4089	132	Western and Central Pacific	47	Philippines	Cabarruyan Island	Magsaysay Reef	16.3106	120.03	2.5	Acropora	Acropora_tenuis	156	2016-05-03	11	0.0298958	0.000440909	unlit	16.3106	North Philippines
4090	133	Western and Central Pacific	47	Philippines	Cabarruyan Island	na	16.3443	120.012	1	Acropora	Acropora_cytherea	29	2006-03-20	5	0.0386378	0.00186667	unlit	16.3443	North Philippines
4091	133	Western and Central Pacific	47	Philippines	Cabarruyan Island	na	16.3443	120.012	1	Acropora	Acropora_florida	47	2006-03-20	5	0.0386378	0.00186667	unlit	16.3443	North Philippines
4102	133	Western and Central Pacific	47	Philippines	Cabarruyan Island	na	16.3443	120.012	0.5	Acropora	Acropora_insignis	65	2007-05-06	4	0.0386378	0.00186667	unlit	16.3443	North Philippines
4099	133	Western and Central Pacific	47	Philippines	Cabarruyan Island	na	16.3443	120.012	0	Acropora	Acropora_loripes	80	2007-05-05	3	0.0386378	0.00186667	unlit	16.3443	North Philippines
4103	133	Western and Central Pacific	47	Philippines	Cabarruyan Island	na	16.3443	120.012	0	Acropora	Acropora_loripes	80	2007-05-06	4	0.0386378	0.00186667	unlit	16.3443	North Philippines
4100	133	Western and Central Pacific	47	Philippines	Cabarruyan Island	na	16.3443	120.012	3	Acropora	Acropora_sarmentosa	133	2007-05-05	3	0.0386378	0.00186667	unlit	16.3443	North Philippines
4101	133	Western and Central Pacific	47	Philippines	Cabarruyan Island	na	16.3443	120.012	1	Acropora	Acropora_tenuis	156	2007-05-05	3	0.0386378	0.00186667	unlit	16.3443	North Philippines
4104	133	Western and Central Pacific	47	Philippines	Cabarruyan Island	na	16.3443	120.012	1	Acropora	Acropora_tenuis	156	2007-05-06	4	0.0386378	0.00186667	unlit	16.3443	North Philippines
4105	133	Western and Central Pacific	47	Philippines	Cabarruyan Island	na	16.3443	120.012	0	Acropora	Acropora_valida	166	2007-05-06	4	0.0386378	0.00186667	unlit	16.3443	North Philippines
4150	135	Indian Ocean	1	Saudi Arabia	Abu Madafi	na	22.05	38.75	5	Acropora	Acropora_downingi	36	2013-04-29	4	0.0284077	0.000228571	lit	22.05	North and central Red Sea
4151	135	Indian Ocean	1	Saudi Arabia	Abu Madafi	na	22.05	38.75	5	Acropora	Acropora_hemprichii	57	2013-04-29	4	0.0284077	0.000228571	lit	22.05	North and central Red Sea
4152	135	Indian Ocean	1	Saudi Arabia	Abu Madafi	na	22.05	38.75	5	Acropora	Acropora_loripes	80	2013-04-29	4	0.0284077	0.000228571	lit	22.05	North and central Red Sea
4153	135	Indian Ocean	1	Saudi Arabia	Abu Madafi	na	22.05	38.75	5	Acropora	Acropora_parapharaonis	108	2013-04-29	4	0.0284077	0.000228571	lit	22.05	North and central Red Sea
4154	135	Indian Ocean	1	Saudi Arabia	Abu Madafi	na	22.05	38.75	5	Acropora	Acropora_pharaonis	111	2013-04-29	4	0.0284077	0.000228571	lit	22.05	North and central Red Sea
4155	135	Indian Ocean	1	Saudi Arabia	Abu Madafi	na	22.05	38.75	5	Acropora	Acropora_plantaginea	115	2013-04-29	4	0.0284077	0.000228571	lit	22.05	North and central Red Sea
4156	135	Indian Ocean	1	Saudi Arabia	Abu Madafi	na	22.05	38.75	5	Acropora	Acropora_variolosa	168	2013-04-29	4	0.0284077	0.000228571	lit	22.05	North and central Red Sea
4157	136	Indian Ocean	1	Saudi Arabia	Al Fahal	na	22.224	38.9695	5	Acropora	Acropora_anthocercis	6	2011-04-16	2	0.0257917	-0.000104615	lit	22.224	North and central Red Sea
4174	136	Indian Ocean	1	Saudi Arabia	Al Fahal	na	22.224	38.9695	5	Acropora	Acropora_anthocercis	6	2012-04-06	0	0.0257917	-0.000104615	lit	22.224	North and central Red Sea
4187	136	Indian Ocean	1	Saudi Arabia	Al Fahal	na	22.224	38.9695	5	Acropora	Acropora_anthocercis	6	2012-04-07	1	0.0257917	-0.000104615	lit	22.224	North and central Red Sea
4175	136	Indian Ocean	1	Saudi Arabia	Al Fahal	na	22.224	38.9695	5	Acropora	Acropora_downingi	36	2012-04-06	0	0.0257917	-0.000104615	lit	22.224	North and central Red Sea
4214	136	Indian Ocean	1	Saudi Arabia	Al Fahal	na	22.224	38.9695	5	Acropora	Acropora_eurystoma	42	2012-05-09	3	0.0257917	-0.000104615	lit	22.224	North and central Red Sea
4158	136	Indian Ocean	1	Saudi Arabia	Al Fahal	na	22.224	38.9695	5	Acropora	Acropora_gemmifera	49	2011-04-16	2	0.0257917	-0.000104615	lit	22.224	North and central Red Sea
4176	136	Indian Ocean	1	Saudi Arabia	Al Fahal	na	22.224	38.9695	5	Acropora	Acropora_gemmifera	49	2012-04-06	0	0.0257917	-0.000104615	lit	22.224	North and central Red Sea
4188	136	Indian Ocean	1	Saudi Arabia	Al Fahal	na	22.224	38.9695	5	Acropora	Acropora_gemmifera	49	2012-04-07	1	0.0257917	-0.000104615	lit	22.224	North and central Red Sea
4177	136	Indian Ocean	1	Saudi Arabia	Al Fahal	na	22.224	38.9695	5	Acropora	Acropora_hemprichii	57	2012-04-06	0	0.0257917	-0.000104615	lit	22.224	North and central Red Sea
4189	136	Indian Ocean	1	Saudi Arabia	Al Fahal	na	22.224	38.9695	5	Acropora	Acropora_hemprichii	57	2012-04-07	1	0.0257917	-0.000104615	lit	22.224	North and central Red Sea
4215	136	Indian Ocean	1	Saudi Arabia	Al Fahal	na	22.224	38.9695	5	Acropora	Acropora_hemprichii	57	2012-05-09	3	0.0257917	-0.000104615	lit	22.224	North and central Red Sea
4171	136	Indian Ocean	1	Saudi Arabia	Al Fahal	na	22.224	38.9695	5	Acropora	Acropora_humilis	60	2011-06-17	2	0.0257917	-0.000104615	lit	22.224	North and central Red Sea
4216	136	Indian Ocean	1	Saudi Arabia	Al Fahal	na	22.224	38.9695	5	Acropora	Acropora_humilis	60	2012-05-09	3	0.0257917	-0.000104615	lit	22.224	North and central Red Sea
4159	136	Indian Ocean	1	Saudi Arabia	Al Fahal	na	22.224	38.9695	5	Acropora	Acropora_hyacinthus	61	2011-04-16	2	0.0257917	-0.000104615	lit	22.224	North and central Red Sea
4160	136	Indian Ocean	1	Saudi Arabia	Al Fahal	na	22.224	38.9695	5	Acropora	Acropora_lamarcki	73	2011-04-16	2	0.0257917	-0.000104615	lit	22.224	North and central Red Sea
4178	136	Indian Ocean	1	Saudi Arabia	Al Fahal	na	22.224	38.9695	5	Acropora	Acropora_lamarcki	73	2012-04-06	0	0.0257917	-0.000104615	lit	22.224	North and central Red Sea
4172	136	Indian Ocean	1	Saudi Arabia	Al Fahal	na	22.224	38.9695	5	Acropora	Acropora_lutkeni	82	2011-06-17	2	0.0257917	-0.000104615	lit	22.224	North and central Red Sea
4179	136	Indian Ocean	1	Saudi Arabia	Al Fahal	na	22.224	38.9695	5	Acropora	Acropora_lutkeni	82	2012-04-06	0	0.0257917	-0.000104615	lit	22.224	North and central Red Sea
4190	136	Indian Ocean	1	Saudi Arabia	Al Fahal	na	22.224	38.9695	5	Acropora	Acropora_lutkeni	82	2012-04-07	1	0.0257917	-0.000104615	lit	22.224	North and central Red Sea
4217	136	Indian Ocean	1	Saudi Arabia	Al Fahal	na	22.224	38.9695	5	Acropora	Acropora_lutkeni	82	2012-05-09	3	0.0257917	-0.000104615	lit	22.224	North and central Red Sea
4180	136	Indian Ocean	1	Saudi Arabia	Al Fahal	na	22.224	38.9695	5	Acropora	Acropora_maryae	85	2012-04-06	0	0.0257917	-0.000104615	lit	22.224	North and central Red Sea
4161	136	Indian Ocean	1	Saudi Arabia	Al Fahal	na	22.224	38.9695	5	Acropora	Acropora_microclados	88	2011-04-16	2	0.0257917	-0.000104615	lit	22.224	North and central Red Sea
4162	136	Indian Ocean	1	Saudi Arabia	Al Fahal	na	22.224	38.9695	5	Acropora	Acropora_parapharaonis	108	2011-04-16	2	0.0257917	-0.000104615	lit	22.224	North and central Red Sea
4163	136	Indian Ocean	1	Saudi Arabia	Al Fahal	na	22.224	38.9695	5	Acropora	Acropora_pharaonis	111	2011-04-16	2	0.0257917	-0.000104615	lit	22.224	North and central Red Sea
4181	136	Indian Ocean	1	Saudi Arabia	Al Fahal	na	22.224	38.9695	5	Acropora	Acropora_pharaonis	111	2012-04-06	0	0.0257917	-0.000104615	lit	22.224	North and central Red Sea
4164	136	Indian Ocean	1	Saudi Arabia	Al Fahal	na	22.224	38.9695	5	Acropora	Acropora_plantaginea	115	2011-04-16	2	0.0257917	-0.000104615	lit	22.224	North and central Red Sea
4182	136	Indian Ocean	1	Saudi Arabia	Al Fahal	na	22.224	38.9695	5	Acropora	Acropora_plantaginea	115	2012-04-06	0	0.0257917	-0.000104615	lit	22.224	North and central Red Sea
4191	136	Indian Ocean	1	Saudi Arabia	Al Fahal	na	22.224	38.9695	5	Acropora	Acropora_plantaginea	115	2012-04-07	1	0.0257917	-0.000104615	lit	22.224	North and central Red Sea
4197	136	Indian Ocean	1	Saudi Arabia	Al Fahal	na	22.224	38.9695	5	Acropora	Acropora_plantaginea	115	2012-04-09	3	0.0257917	-0.000104615	lit	22.224	North and central Red Sea
4224	136	Indian Ocean	1	Saudi Arabia	Al Fahal	na	22.224	38.9695	5	Acropora	Acropora_plantaginea	115	2013-04-22	3	0.0257917	-0.000104615	lit	22.224	North and central Red Sea
4165	136	Indian Ocean	1	Saudi Arabia	Al Fahal	na	22.224	38.9695	5	Acropora	Acropora_polystoma	118	2011-04-16	2	0.0257917	-0.000104615	lit	22.224	North and central Red Sea
4166	136	Indian Ocean	1	Saudi Arabia	Al Fahal	na	22.224	38.9695	5	Acropora	Acropora_samoensis	132	2011-04-16	2	0.0257917	-0.000104615	lit	22.224	North and central Red Sea
4183	136	Indian Ocean	1	Saudi Arabia	Al Fahal	na	22.224	38.9695	5	Acropora	Acropora_samoensis	132	2012-04-06	0	0.0257917	-0.000104615	lit	22.224	North and central Red Sea
4192	136	Indian Ocean	1	Saudi Arabia	Al Fahal	na	22.224	38.9695	5	Acropora	Acropora_samoensis	132	2012-04-07	1	0.0257917	-0.000104615	lit	22.224	North and central Red Sea
4218	136	Indian Ocean	1	Saudi Arabia	Al Fahal	na	22.224	38.9695	5	Acropora	Acropora_secale	136	2012-05-09	3	0.0257917	-0.000104615	lit	22.224	North and central Red Sea
4167	136	Indian Ocean	1	Saudi Arabia	Al Fahal	na	22.224	38.9695	5	Acropora	Acropora_selago	138	2011-04-16	2	0.0257917	-0.000104615	lit	22.224	North and central Red Sea
4184	136	Indian Ocean	1	Saudi Arabia	Al Fahal	na	22.224	38.9695	5	Acropora	Acropora_squarrosa	146	2012-04-06	0	0.0257917	-0.000104615	lit	22.224	North and central Red Sea
4168	136	Indian Ocean	1	Saudi Arabia	Al Fahal	na	22.224	38.9695	5	Acropora	Acropora_valida	166	2011-04-16	2	0.0257917	-0.000104615	lit	22.224	North and central Red Sea
4185	136	Indian Ocean	1	Saudi Arabia	Al Fahal	na	22.224	38.9695	5	Acropora	Acropora_valida	166	2012-04-06	0	0.0257917	-0.000104615	lit	22.224	North and central Red Sea
4193	136	Indian Ocean	1	Saudi Arabia	Al Fahal	na	22.224	38.9695	5	Acropora	Acropora_valida	166	2012-04-07	1	0.0257917	-0.000104615	lit	22.224	North and central Red Sea
4219	136	Indian Ocean	1	Saudi Arabia	Al Fahal	na	22.224	38.9695	5	Acropora	Acropora_valida	166	2012-05-09	3	0.0257917	-0.000104615	lit	22.224	North and central Red Sea
4169	136	Indian Ocean	1	Saudi Arabia	Al Fahal	na	22.224	38.9695	5	Acropora	Acropora_variolosa	168	2011-04-16	2	0.0257917	-0.000104615	lit	22.224	North and central Red Sea
4186	136	Indian Ocean	1	Saudi Arabia	Al Fahal	na	22.224	38.9695	5	Acropora	Acropora_variolosa	168	2012-04-06	0	0.0257917	-0.000104615	lit	22.224	North and central Red Sea
4194	136	Indian Ocean	1	Saudi Arabia	Al Fahal	na	22.224	38.9695	5	Acropora	Acropora_variolosa	168	2012-04-07	1	0.0257917	-0.000104615	lit	22.224	North and central Red Sea
4240	137	Indian Ocean	1	Saudi Arabia	Dreams Beach	na	21.7568	39.052	5	Acropora	Acropora_humilis	60	2012-06-06	2	0.0192965	0.000221428	lit	21.7568	North and central Red Sea
4246	137	Indian Ocean	1	Saudi Arabia	Dreams Beach	na	21.7568	39.052	5	Acropora	Acropora_humilis	60	2012-06-07	3	0.0192965	0.000221428	lit	21.7568	North and central Red Sea
4257	137	Indian Ocean	1	Saudi Arabia	Dreams Beach	na	21.7568	39.052	5	Acropora	Acropora_humilis	60	2012-06-09	5	0.0192965	0.000221428	lit	21.7568	North and central Red Sea
4269	137	Indian Ocean	1	Saudi Arabia	Dreams Beach	na	21.7568	39.052	5	Acropora	Acropora_humilis	60	2012-06-11	7	0.0192965	0.000221428	lit	21.7568	North and central Red Sea
4225	137	Indian Ocean	1	Saudi Arabia	Dreams Beach	na	21.7568	39.052	5	Acropora	Acropora_lutkeni	82	2011-05-17	0	0.0192965	0.000221428	lit	21.7568	North and central Red Sea
4230	137	Indian Ocean	1	Saudi Arabia	Dreams Beach	na	21.7568	39.052	5	Acropora	Acropora_lutkeni	82	2011-05-18	1	0.0192965	0.000221428	lit	21.7568	North and central Red Sea
4226	137	Indian Ocean	1	Saudi Arabia	Dreams Beach	na	21.7568	39.052	5	Acropora	Acropora_microclados	88	2011-05-17	0	0.0192965	0.000221428	lit	21.7568	North and central Red Sea
4227	137	Indian Ocean	1	Saudi Arabia	Dreams Beach	na	21.7568	39.052	5	Acropora	Acropora_plantaginea	115	2011-05-17	0	0.0192965	0.000221428	lit	21.7568	North and central Red Sea
4228	137	Indian Ocean	1	Saudi Arabia	Dreams Beach	na	21.7568	39.052	5	Acropora	Acropora_valida	166	2011-05-17	0	0.0192965	0.000221428	lit	21.7568	North and central Red Sea
4231	137	Indian Ocean	1	Saudi Arabia	Dreams Beach	na	21.7568	39.052	5	Acropora	Acropora_valida	166	2011-05-18	1	0.0192965	0.000221428	lit	21.7568	North and central Red Sea
4229	137	Indian Ocean	1	Saudi Arabia	Dreams Beach	na	21.7568	39.052	5	Acropora	Acropora_verweyi	171	2011-05-17	0	0.0192965	0.000221428	lit	21.7568	North and central Red Sea
4292	138	Indian Ocean	1	Saudi Arabia	Fsar	na	22.2296	39.0288	15	Acropora	Acropora_humilis	60	2014-05-17	3	0.0253334	-0.000192	lit	22.2296	North and central Red Sea
4279	138	Indian Ocean	1	Saudi Arabia	Fsar	na	22.2296	39.0288	15	Acropora	Acropora_nasuta	98	2014-04-19	4	0.0253334	-0.000192	lit	22.2296	North and central Red Sea
4280	138	Indian Ocean	1	Saudi Arabia	Fsar	na	22.2296	39.0288	15	Acropora	Acropora_nasuta	98	2014-04-20	5	0.0253334	-0.000192	lit	22.2296	North and central Red Sea
4281	138	Indian Ocean	1	Saudi Arabia	Fsar	na	22.2296	39.0288	15	Acropora	Acropora_pharaonis	111	2014-04-20	5	0.0253334	-0.000192	lit	22.2296	North and central Red Sea
4282	138	Indian Ocean	1	Saudi Arabia	Fsar	na	22.2296	39.0288	15	Acropora	Acropora_valida	166	2014-04-20	5	0.0253334	-0.000192	lit	22.2296	North and central Red Sea
4304	140	Indian Ocean	1	Saudi Arabia	Shi'b Nizar E	na	22.319	38.8544	5	Acropora	Acropora_lamarcki	73	2013-04-25	0	0.0301917	0.000125714	lit	22.319	North and central Red Sea
4305	140	Indian Ocean	1	Saudi Arabia	Shi'b Nizar E	na	22.319	38.8544	5	Acropora	Acropora_pharaonis	111	2013-04-25	0	0.0301917	0.000125714	lit	22.319	North and central Red Sea
4306	140	Indian Ocean	1	Saudi Arabia	Shi'b Nizar E	na	22.319	38.8544	5	Acropora	Acropora_plantaginea	115	2013-04-25	0	0.0301917	0.000125714	lit	22.319	North and central Red Sea
4307	140	Indian Ocean	1	Saudi Arabia	Shi'b Nizar E	na	22.319	38.8544	5	Acropora	Acropora_valida	166	2013-04-25	0	0.0301917	0.000125714	lit	22.319	North and central Red Sea
4308	140	Indian Ocean	1	Saudi Arabia	Shi'b Nizar E	na	22.319	38.8544	5	Acropora	Acropora_variolosa	168	2013-04-25	0	0.0301917	0.000125714	lit	22.319	North and central Red Sea
4410	143	Indian Ocean	32	Singapore	Raffles Lighthouse	na	1.16667	103.75	0	Acropora	Acropora_digitifera	33	2007-04-08	5	0.0123652	-0.0021	lit	1.16667	Strait of Malacca, eastern Sumatra and Singapore
4367	143	Indian Ocean	32	Singapore	Raffles Lighthouse	na	1.16667	103.75	1	Acropora	Acropora_florida	47	2005-03-30	4	0.0123652	-0.0021	lit	1.16667	Strait of Malacca, eastern Sumatra and Singapore
4376	143	Indian Ocean	32	Singapore	Raffles Lighthouse	na	1.16667	103.75	0	Acropora	Acropora_humilis	60	2005-03-31	5	0.0123652	-0.0021	lit	1.16667	Strait of Malacca, eastern Sumatra and Singapore
4329	143	Indian Ocean	32	Singapore	Raffles Lighthouse	na	1.16667	103.75	0	Acropora	Acropora_hyacinthus	61	2002-04-03	5	0.0123652	-0.0021	lit	1.16667	Strait of Malacca, eastern Sumatra and Singapore
4360	143	Indian Ocean	32	Singapore	Raffles Lighthouse	na	1.16667	103.75	0	Acropora	Acropora_hyacinthus	61	2005-03-29	3	0.0123652	-0.0021	lit	1.16667	Strait of Malacca, eastern Sumatra and Singapore
4377	143	Indian Ocean	32	Singapore	Raffles Lighthouse	na	1.16667	103.75	0	Acropora	Acropora_hyacinthus	61	2005-03-31	5	0.0123652	-0.0021	lit	1.16667	Strait of Malacca, eastern Sumatra and Singapore
4675	143	Indian Ocean	32	Singapore	Raffles Lighthouse	na	1.16667	103.75	3	Acropora	Acropora_intermedia	66	2018-04-03	3	0.0123652	-0.0021	lit	1.16667	Strait of Malacca, eastern Sumatra and Singapore
4691	143	Indian Ocean	32	Singapore	Raffles Lighthouse	na	1.16667	103.75	3	Acropora	Acropora_intermedia	66	2018-04-04	4	0.0123652	-0.0021	lit	1.16667	Strait of Malacca, eastern Sumatra and Singapore
4315	143	Indian Ocean	32	Singapore	Raffles Lighthouse	na	1.16667	103.75	2	Acropora	Acropora_millepora	90	2002-04-01	3	0.0123652	-0.0021	lit	1.16667	Strait of Malacca, eastern Sumatra and Singapore
4322	143	Indian Ocean	32	Singapore	Raffles Lighthouse	na	1.16667	103.75	2	Acropora	Acropora_millepora	90	2002-04-02	4	0.0123652	-0.0021	lit	1.16667	Strait of Malacca, eastern Sumatra and Singapore
4330	143	Indian Ocean	32	Singapore	Raffles Lighthouse	na	1.16667	103.75	2	Acropora	Acropora_millepora	90	2002-04-03	5	0.0123652	-0.0021	lit	1.16667	Strait of Malacca, eastern Sumatra and Singapore
4361	143	Indian Ocean	32	Singapore	Raffles Lighthouse	na	1.16667	103.75	2	Acropora	Acropora_millepora	90	2005-03-29	3	0.0123652	-0.0021	lit	1.16667	Strait of Malacca, eastern Sumatra and Singapore
4378	143	Indian Ocean	32	Singapore	Raffles Lighthouse	na	1.16667	103.75	2	Acropora	Acropora_millepora	90	2005-03-31	5	0.0123652	-0.0021	lit	1.16667	Strait of Malacca, eastern Sumatra and Singapore
4411	143	Indian Ocean	32	Singapore	Raffles Lighthouse	na	1.16667	103.75	2	Acropora	Acropora_millepora	90	2007-04-08	5	0.0123652	-0.0021	lit	1.16667	Strait of Malacca, eastern Sumatra and Singapore
4612	143	Indian Ocean	32	Singapore	Raffles Lighthouse	na	1.16667	103.75	3	Acropora	Acropora_millepora	90	2015-04-10	6	0.0123652	-0.0021	lit	1.16667	Strait of Malacca, eastern Sumatra and Singapore
4647	143	Indian Ocean	32	Singapore	Raffles Lighthouse	na	1.16667	103.75	3	Acropora	Acropora_millepora	90	2017-04-15	4	0.0123652	-0.0021	lit	1.16667	Strait of Malacca, eastern Sumatra and Singapore
4657	143	Indian Ocean	32	Singapore	Raffles Lighthouse	na	1.16667	103.75	3	Acropora	Acropora_millepora	90	2017-04-16	5	0.0123652	-0.0021	lit	1.16667	Strait of Malacca, eastern Sumatra and Singapore
4669	143	Indian Ocean	32	Singapore	Raffles Lighthouse	na	1.16667	103.75	3	Acropora	Acropora_millepora	90	2017-04-17	6	0.0123652	-0.0021	lit	1.16667	Strait of Malacca, eastern Sumatra and Singapore
4676	143	Indian Ocean	32	Singapore	Raffles Lighthouse	na	1.16667	103.75	3	Acropora	Acropora_millepora	90	2018-04-03	3	0.0123652	-0.0021	lit	1.16667	Strait of Malacca, eastern Sumatra and Singapore
4747	143	Indian Ocean	32	Singapore	Raffles Lighthouse	na	1.16667	103.75	3	Acropora	Acropora_millepora	90	2018-04-06	6	0.0123652	-0.0021	lit	1.16667	Strait of Malacca, eastern Sumatra and Singapore
4782	143	Indian Ocean	32	Singapore	Raffles Lighthouse	na	1.16667	103.75	3	Acropora	Acropora_millepora	90	2019-04-25	6	0.0123652	-0.0021	lit	1.16667	Strait of Malacca, eastern Sumatra and Singapore
4386	143	Indian Ocean	32	Singapore	Raffles Lighthouse	na	1.16667	103.75	1	Acropora	Acropora_tenuis	156	2007-04-06	3	0.0123652	-0.0021	lit	1.16667	Strait of Malacca, eastern Sumatra and Singapore
4393	143	Indian Ocean	32	Singapore	Raffles Lighthouse	na	1.16667	103.75	1	Acropora	Acropora_tenuis	156	2007-04-07	4	0.0123652	-0.0021	lit	1.16667	Strait of Malacca, eastern Sumatra and Singapore
4601	143	Indian Ocean	32	Singapore	Raffles Lighthouse	na	1.16667	103.75	3	Acropora	Acropora_valida	166	2015-04-09	5	0.0123652	-0.0021	lit	1.16667	Strait of Malacca, eastern Sumatra and Singapore
4648	143	Indian Ocean	32	Singapore	Raffles Lighthouse	na	1.16667	103.75	3	Acropora	Acropora_valida	166	2017-04-15	4	0.0123652	-0.0021	lit	1.16667	Strait of Malacca, eastern Sumatra and Singapore
4677	143	Indian Ocean	32	Singapore	Raffles Lighthouse	na	1.16667	103.75	3	Acropora	Acropora_valida	166	2018-04-03	3	0.0123652	-0.0021	lit	1.16667	Strait of Malacca, eastern Sumatra and Singapore
4692	143	Indian Ocean	32	Singapore	Raffles Lighthouse	na	1.16667	103.75	3	Acropora	Acropora_valida	166	2018-04-04	4	0.0123652	-0.0021	lit	1.16667	Strait of Malacca, eastern Sumatra and Singapore
5324	149	Western and Central Pacific	56	Taiwan	Lyudao	Dabaisha	22.637	121.494	6	Acropora	Acropora_akajimensis	5	2014-05-18	3	0.0576033	6.88e-05	unlit	22.637	Taiwan and coastal China
5338	149	Western and Central Pacific	56	Taiwan	Lyudao	Dabaisha	22.637	121.494	6	Acropora	Acropora_akajimensis	5	2015-05-08	4	0.0576033	6.88e-05	unlit	22.637	Taiwan and coastal China
5268	149	Western and Central Pacific	56	Taiwan	Lyudao	Dabaisha	22.637	121.494	4	Acropora	Acropora_anthocercis	6	2010-06-02	5	0.0576033	6.88e-05	unlit	22.637	Taiwan and coastal China
5283	149	Western and Central Pacific	56	Taiwan	Lyudao	Dabaisha	22.637	121.494	4	Acropora	Acropora_anthocercis	6	2012-05-10	4	0.0576033	6.88e-05	unlit	22.637	Taiwan and coastal China
5322	149	Western and Central Pacific	56	Taiwan	Lyudao	Dabaisha	22.637	121.494	4	Acropora	Acropora_anthocercis	6	2014-05-18	3	0.0576033	6.88e-05	unlit	22.637	Taiwan and coastal China
5336	149	Western and Central Pacific	56	Taiwan	Lyudao	Dabaisha	22.637	121.494	4	Acropora	Acropora_anthocercis	6	2015-05-08	4	0.0576033	6.88e-05	unlit	22.637	Taiwan and coastal China
5346	149	Western and Central Pacific	56	Taiwan	Lyudao	Dabaisha	22.637	121.494	4	Acropora	Acropora_anthocercis	6	2015-06-07	4	0.0576033	6.88e-05	unlit	22.637	Taiwan and coastal China
5362	149	Western and Central Pacific	56	Taiwan	Lyudao	Dabaisha	22.637	121.494	4	Acropora	Acropora_anthocercis	6	2016-04-28	6	0.0576033	6.88e-05	unlit	22.637	Taiwan and coastal China
5365	149	Western and Central Pacific	56	Taiwan	Lyudao	Dabaisha	22.637	121.494	4	Acropora	Acropora_anthocercis	6	2016-05-24	2	0.0576033	6.88e-05	unlit	22.637	Taiwan and coastal China
5269	149	Western and Central Pacific	56	Taiwan	Lyudao	Dabaisha	22.637	121.494	6	Acropora	Acropora_clathrata	23	2010-06-02	5	0.0576033	6.88e-05	unlit	22.637	Taiwan and coastal China
5347	149	Western and Central Pacific	56	Taiwan	Lyudao	Dabaisha	22.637	121.494	6	Acropora	Acropora_clathrata	23	2015-06-07	4	0.0576033	6.88e-05	unlit	22.637	Taiwan and coastal China
5284	149	Western and Central Pacific	56	Taiwan	Lyudao	Dabaisha	22.637	121.494	6	Acropora	Acropora_cytherea	29	2012-05-10	4	0.0576033	6.88e-05	unlit	22.637	Taiwan and coastal China
5316	149	Western and Central Pacific	56	Taiwan	Lyudao	Dabaisha	22.637	121.494	6	Acropora	Acropora_cytherea	29	2013-05-28	3	0.0576033	6.88e-05	unlit	22.637	Taiwan and coastal China
5323	149	Western and Central Pacific	56	Taiwan	Lyudao	Dabaisha	22.637	121.494	6	Acropora	Acropora_cytherea	29	2014-05-18	3	0.0576033	6.88e-05	unlit	22.637	Taiwan and coastal China
5335	149	Western and Central Pacific	56	Taiwan	Lyudao	Dabaisha	22.637	121.494	6	Acropora	Acropora_cytherea	29	2015-05-07	3	0.0576033	6.88e-05	unlit	22.637	Taiwan and coastal China
5337	149	Western and Central Pacific	56	Taiwan	Lyudao	Dabaisha	22.637	121.494	6	Acropora	Acropora_cytherea	29	2015-05-08	4	0.0576033	6.88e-05	unlit	22.637	Taiwan and coastal China
5348	149	Western and Central Pacific	56	Taiwan	Lyudao	Dabaisha	22.637	121.494	6	Acropora	Acropora_cytherea	29	2015-06-07	4	0.0576033	6.88e-05	unlit	22.637	Taiwan and coastal China
5270	149	Western and Central Pacific	56	Taiwan	Lyudao	Dabaisha	22.637	121.494	4	Acropora	Acropora_gemmifera	49	2010-06-02	5	0.0576033	6.88e-05	unlit	22.637	Taiwan and coastal China
5285	149	Western and Central Pacific	56	Taiwan	Lyudao	Dabaisha	22.637	121.494	4	Acropora	Acropora_gemmifera	49	2012-05-10	4	0.0576033	6.88e-05	unlit	22.637	Taiwan and coastal China
5317	149	Western and Central Pacific	56	Taiwan	Lyudao	Dabaisha	22.637	121.494	4	Acropora	Acropora_gemmifera	49	2013-05-28	3	0.0576033	6.88e-05	unlit	22.637	Taiwan and coastal China
5325	149	Western and Central Pacific	56	Taiwan	Lyudao	Dabaisha	22.637	121.494	4	Acropora	Acropora_gemmifera	49	2014-05-18	3	0.0576033	6.88e-05	unlit	22.637	Taiwan and coastal China
5339	149	Western and Central Pacific	56	Taiwan	Lyudao	Dabaisha	22.637	121.494	4	Acropora	Acropora_gemmifera	49	2015-05-08	4	0.0576033	6.88e-05	unlit	22.637	Taiwan and coastal China
5349	149	Western and Central Pacific	56	Taiwan	Lyudao	Dabaisha	22.637	121.494	4	Acropora	Acropora_gemmifera	49	2015-06-07	4	0.0576033	6.88e-05	unlit	22.637	Taiwan and coastal China
5366	149	Western and Central Pacific	56	Taiwan	Lyudao	Dabaisha	22.637	121.494	4	Acropora	Acropora_gemmifera	49	2016-05-24	2	0.0576033	6.88e-05	unlit	22.637	Taiwan and coastal China
5271	149	Western and Central Pacific	56	Taiwan	Lyudao	Dabaisha	22.637	121.494	4	Acropora	Acropora_hyacinthus	61	2010-06-02	5	0.0576033	6.88e-05	unlit	22.637	Taiwan and coastal China
5286	149	Western and Central Pacific	56	Taiwan	Lyudao	Dabaisha	22.637	121.494	4	Acropora	Acropora_hyacinthus	61	2012-05-10	4	0.0576033	6.88e-05	unlit	22.637	Taiwan and coastal China
5318	149	Western and Central Pacific	56	Taiwan	Lyudao	Dabaisha	22.637	121.494	4	Acropora	Acropora_hyacinthus	61	2013-05-28	3	0.0576033	6.88e-05	unlit	22.637	Taiwan and coastal China
5326	149	Western and Central Pacific	56	Taiwan	Lyudao	Dabaisha	22.637	121.494	4	Acropora	Acropora_hyacinthus	61	2014-05-18	3	0.0576033	6.88e-05	unlit	22.637	Taiwan and coastal China
5340	149	Western and Central Pacific	56	Taiwan	Lyudao	Dabaisha	22.637	121.494	4	Acropora	Acropora_hyacinthus	61	2015-05-08	4	0.0576033	6.88e-05	unlit	22.637	Taiwan and coastal China
5350	149	Western and Central Pacific	56	Taiwan	Lyudao	Dabaisha	22.637	121.494	4	Acropora	Acropora_hyacinthus	61	2015-06-07	4	0.0576033	6.88e-05	unlit	22.637	Taiwan and coastal China
5361	149	Western and Central Pacific	56	Taiwan	Lyudao	Dabaisha	22.637	121.494	4	Acropora	Acropora_hyacinthus	61	2016-04-27	5	0.0576033	6.88e-05	unlit	22.637	Taiwan and coastal China
5363	149	Western and Central Pacific	56	Taiwan	Lyudao	Dabaisha	22.637	121.494	4	Acropora	Acropora_hyacinthus	61	2016-04-28	6	0.0576033	6.88e-05	unlit	22.637	Taiwan and coastal China
5364	149	Western and Central Pacific	56	Taiwan	Lyudao	Dabaisha	22.637	121.494	4	Acropora	Acropora_hyacinthus	61	2016-05-23	1	0.0576033	6.88e-05	unlit	22.637	Taiwan and coastal China
5367	149	Western and Central Pacific	56	Taiwan	Lyudao	Dabaisha	22.637	121.494	4	Acropora	Acropora_hyacinthus	61	2016-05-24	2	0.0576033	6.88e-05	unlit	22.637	Taiwan and coastal China
5287	149	Western and Central Pacific	56	Taiwan	Lyudao	Dabaisha	22.637	121.494	6	Acropora	Acropora_intermedia	66	2012-05-10	4	0.0576033	6.88e-05	unlit	22.637	Taiwan and coastal China
5327	149	Western and Central Pacific	56	Taiwan	Lyudao	Dabaisha	22.637	121.494	6	Acropora	Acropora_intermedia	66	2014-05-18	3	0.0576033	6.88e-05	unlit	22.637	Taiwan and coastal China
5341	149	Western and Central Pacific	56	Taiwan	Lyudao	Dabaisha	22.637	121.494	6	Acropora	Acropora_intermedia	66	2015-05-08	4	0.0576033	6.88e-05	unlit	22.637	Taiwan and coastal China
5351	149	Western and Central Pacific	56	Taiwan	Lyudao	Dabaisha	22.637	121.494	6	Acropora	Acropora_intermedia	66	2015-06-07	4	0.0576033	6.88e-05	unlit	22.637	Taiwan and coastal China
5368	149	Western and Central Pacific	56	Taiwan	Lyudao	Dabaisha	22.637	121.494	6	Acropora	Acropora_intermedia	66	2016-05-24	2	0.0576033	6.88e-05	unlit	22.637	Taiwan and coastal China
5369	149	Western and Central Pacific	56	Taiwan	Lyudao	Dabaisha	22.637	121.494	6	Acropora	Acropora_lutkeni	82	2016-05-24	2	0.0576033	6.88e-05	unlit	22.637	Taiwan and coastal China
5328	149	Western and Central Pacific	56	Taiwan	Lyudao	Dabaisha	22.637	121.494	6	Acropora	Acropora_monticulosa	93	2014-05-18	3	0.0576033	6.88e-05	unlit	22.637	Taiwan and coastal China
5281	149	Western and Central Pacific	56	Taiwan	Lyudao	Dabaisha	22.637	121.494	1	Acropora	Acropora_papillare	106	2012-05-09	3	0.0576033	6.88e-05	unlit	22.637	Taiwan and coastal China
5288	149	Western and Central Pacific	56	Taiwan	Lyudao	Dabaisha	22.637	121.494	1	Acropora	Acropora_papillare	106	2012-05-10	4	0.0576033	6.88e-05	unlit	22.637	Taiwan and coastal China
5329	149	Western and Central Pacific	56	Taiwan	Lyudao	Dabaisha	22.637	121.494	1	Acropora	Acropora_papillare	106	2014-05-18	3	0.0576033	6.88e-05	unlit	22.637	Taiwan and coastal China
5345	149	Western and Central Pacific	56	Taiwan	Lyudao	Dabaisha	22.637	121.494	1	Acropora	Acropora_papillare	106	2015-06-06	3	0.0576033	6.88e-05	unlit	22.637	Taiwan and coastal China
5289	149	Western and Central Pacific	56	Taiwan	Lyudao	Dabaisha	22.637	121.494	6	Acropora	Acropora_robusta	126	2012-05-10	4	0.0576033	6.88e-05	unlit	22.637	Taiwan and coastal China
5319	149	Western and Central Pacific	56	Taiwan	Lyudao	Dabaisha	22.637	121.494	6	Acropora	Acropora_robusta	126	2013-05-28	3	0.0576033	6.88e-05	unlit	22.637	Taiwan and coastal China
5330	149	Western and Central Pacific	56	Taiwan	Lyudao	Dabaisha	22.637	121.494	6	Acropora	Acropora_robusta	126	2014-05-18	3	0.0576033	6.88e-05	unlit	22.637	Taiwan and coastal China
5342	149	Western and Central Pacific	56	Taiwan	Lyudao	Dabaisha	22.637	121.494	6	Acropora	Acropora_robusta	126	2015-05-08	4	0.0576033	6.88e-05	unlit	22.637	Taiwan and coastal China
5352	149	Western and Central Pacific	56	Taiwan	Lyudao	Dabaisha	22.637	121.494	6	Acropora	Acropora_robusta	126	2015-06-07	4	0.0576033	6.88e-05	unlit	22.637	Taiwan and coastal China
5272	149	Western and Central Pacific	56	Taiwan	Lyudao	Dabaisha	22.637	121.494	4	Acropora	Acropora_verweyi	171	2010-06-02	5	0.0576033	6.88e-05	unlit	22.637	Taiwan and coastal China
5275	149	Western and Central Pacific	56	Taiwan	Lyudao	Dabaisha	22.637	121.494	4	Acropora	Acropora_verweyi	171	2010-06-03	6	0.0576033	6.88e-05	unlit	22.637	Taiwan and coastal China
5320	149	Western and Central Pacific	56	Taiwan	Lyudao	Dabaisha	22.637	121.494	4	Acropora	Acropora_verweyi	171	2013-05-28	3	0.0576033	6.88e-05	unlit	22.637	Taiwan and coastal China
5331	149	Western and Central Pacific	56	Taiwan	Lyudao	Dabaisha	22.637	121.494	4	Acropora	Acropora_verweyi	171	2014-05-18	3	0.0576033	6.88e-05	unlit	22.637	Taiwan and coastal China
5343	149	Western and Central Pacific	56	Taiwan	Lyudao	Dabaisha	22.637	121.494	4	Acropora	Acropora_verweyi	171	2015-05-08	4	0.0576033	6.88e-05	unlit	22.637	Taiwan and coastal China
5353	149	Western and Central Pacific	56	Taiwan	Lyudao	Dabaisha	22.637	121.494	4	Acropora	Acropora_verweyi	171	2015-06-07	4	0.0576033	6.88e-05	unlit	22.637	Taiwan and coastal China
5370	149	Western and Central Pacific	56	Taiwan	Lyudao	Dabaisha	22.637	121.494	4	Acropora	Acropora_verweyi	171	2016-05-24	2	0.0576033	6.88e-05	unlit	22.637	Taiwan and coastal China
5420	150	Western and Central Pacific	56	Taiwan	Lyudao	Gonggan	22.68	121.49	4	Acropora	Acropora_anthocercis	6	2015-06-06	3	0.0325657	7.67e-05	unlit	22.68	Taiwan and coastal China
5444	150	Western and Central Pacific	56	Taiwan	Lyudao	Gonggan	22.68	121.49	4	Acropora	Acropora_anthocercis	6	2016-05-24	2	0.0325657	7.67e-05	unlit	22.68	Taiwan and coastal China
5378	150	Western and Central Pacific	56	Taiwan	Lyudao	Gonggan	22.68	121.49	4	Acropora	Acropora_gemmifera	49	2013-05-31	6	0.0325657	7.67e-05	unlit	22.68	Taiwan and coastal China
5393	150	Western and Central Pacific	56	Taiwan	Lyudao	Gonggan	22.68	121.49	4	Acropora	Acropora_gemmifera	49	2014-05-21	6	0.0325657	7.67e-05	unlit	22.68	Taiwan and coastal China
5398	150	Western and Central Pacific	56	Taiwan	Lyudao	Gonggan	22.68	121.49	4	Acropora	Acropora_gemmifera	49	2014-05-22	7	0.0325657	7.67e-05	unlit	22.68	Taiwan and coastal China
5421	150	Western and Central Pacific	56	Taiwan	Lyudao	Gonggan	22.68	121.49	4	Acropora	Acropora_gemmifera	49	2015-06-06	3	0.0325657	7.67e-05	unlit	22.68	Taiwan and coastal China
5445	150	Western and Central Pacific	56	Taiwan	Lyudao	Gonggan	22.68	121.49	4	Acropora	Acropora_gemmifera	49	2016-05-24	2	0.0325657	7.67e-05	unlit	22.68	Taiwan and coastal China
5448	150	Western and Central Pacific	56	Taiwan	Lyudao	Gonggan	22.68	121.49	4	Acropora	Acropora_gemmifera	49	2016-05-25	3	0.0325657	7.67e-05	unlit	22.68	Taiwan and coastal China
5379	150	Western and Central Pacific	56	Taiwan	Lyudao	Gonggan	22.68	121.49	4	Acropora	Acropora_hyacinthus	61	2013-05-31	6	0.0325657	7.67e-05	unlit	22.68	Taiwan and coastal China
5394	150	Western and Central Pacific	56	Taiwan	Lyudao	Gonggan	22.68	121.49	4	Acropora	Acropora_hyacinthus	61	2014-05-21	6	0.0325657	7.67e-05	unlit	22.68	Taiwan and coastal China
5416	150	Western and Central Pacific	56	Taiwan	Lyudao	Gonggan	22.68	121.49	4	Acropora	Acropora_hyacinthus	61	2015-05-14	10	0.0325657	7.67e-05	unlit	22.68	Taiwan and coastal China
5422	150	Western and Central Pacific	56	Taiwan	Lyudao	Gonggan	22.68	121.49	4	Acropora	Acropora_hyacinthus	61	2015-06-06	3	0.0325657	7.67e-05	unlit	22.68	Taiwan and coastal China
5446	150	Western and Central Pacific	56	Taiwan	Lyudao	Gonggan	22.68	121.49	4	Acropora	Acropora_hyacinthus	61	2016-05-24	2	0.0325657	7.67e-05	unlit	22.68	Taiwan and coastal China
5380	150	Western and Central Pacific	56	Taiwan	Lyudao	Gonggan	22.68	121.49	4	Acropora	Acropora_robusta	126	2013-05-31	6	0.0325657	7.67e-05	unlit	22.68	Taiwan and coastal China
5486	151	Western and Central Pacific	56	Taiwan	Lyudao	Zongliao	22.68	121.47	4	Acropora	Acropora_gemmifera	49	2015-05-14	10	0.0327344	8.75e-05	unlit	22.68	Taiwan and coastal China
5487	151	Western and Central Pacific	56	Taiwan	Lyudao	Zongliao	22.68	121.47	3	Acropora	Acropora_hyacinthus	61	2015-05-15	11	0.0327344	8.75e-05	unlit	22.68	Taiwan and coastal China
5656	160	Western and Central Pacific	50	Thailand	Chumphon	Koh Tao	10.0641	99.8262	3	Acropora	Acropora_florida	47	2012-03-11	3	0.0150218	-3.27e-05	lit	10.0641	Gulf of Thailand
5653	160	Western and Central Pacific	50	Thailand	Chumphon	Koh Tao	10.0641	99.8262	3	Acropora	Acropora_hyacinthus	61	2010-03-03	3	0.0150218	-3.27e-05	lit	10.0641	Gulf of Thailand
5654	160	Western and Central Pacific	50	Thailand	Chumphon	Koh Tao	10.0641	99.8262	4	Acropora	Acropora_muricata	96	2010-03-04	4	0.0150218	-3.27e-05	lit	10.0641	Gulf of Thailand
6148	183	Indian Ocean	1	Israel	Eilat	Eilat Coral Nature Reserve	29.5	34.92	10	Acropora	Acropora_squarrosa	146	2017-06-12	3	0.0445312	0.000103125	lit	29.5	North and central Red Sea
6153	183	Indian Ocean	1	Israel	Eilat	Eilat Coral Nature Reserve	29.5	34.92	10	Acropora	Acropora_valida	167	2017-06-12	3	0.0445312	0.000103125	lit	29.5	North and central Red Sea
5911	186	Indian Ocean	17	Madagascar	Andavadoaka	na	-22.08	43.23	6	Acropora	Acropora_arabensis	8	2013-09-09	10	0.00525995	-0.000772	unlit	22.08	West and south Madagascar
5912	186	Indian Ocean	17	Madagascar	Andavadoaka	na	-22.08	43.23	6	Acropora	Acropora_clathrata	23	2013-09-25	6	0.00525995	-0.000772	unlit	22.08	West and south Madagascar
5913	186	Indian Ocean	17	Madagascar	Andavadoaka	na	-22.08	43.23	6	Acropora	Acropora_divaricata	34	2013-09-09	10	0.00525995	-0.000772	unlit	22.08	West and south Madagascar
5914	186	Indian Ocean	17	Madagascar	Andavadoaka	na	-22.08	43.23	6	Acropora	Acropora_nasuta	98	2013-09-09	10	0.00525995	-0.000772	unlit	22.08	West and south Madagascar
5915	186	Indian Ocean	17	Madagascar	Andavadoaka	na	-22.08	43.23	6	Acropora	Acropora_ocellata	101	2013-09-24	5	0.00525995	-0.000772	unlit	22.08	West and south Madagascar
5916	186	Indian Ocean	17	Madagascar	Andavadoaka	na	-22.08	43.23	6	Acropora	Acropora_sp.	1597	2013-09-25	6	0.00525995	-0.000772	unlit	22.08	West and south Madagascar
5917	186	Indian Ocean	17	Madagascar	Andavadoaka	na	-22.08	43.23	6	Acropora	Acropora_squarrosa	146	2013-09-25	6	0.00525995	-0.000772	unlit	22.08	West and south Madagascar
5820	188	Western and Central Pacific	50	Thailand	Chonburi	Samaesan	12.6431	100.861	6	Acropora	Acropora_humilis	60	2017-02-18	7	0.0129588	-0.000206667	unlit	12.6431	Gulf of Thailand
5821	188	Western and Central Pacific	50	Thailand	Chonburi	Samaesan	12.6431	100.861	6	Acropora	Acropora_hyacinthus	61	2017-02-06	5	0.0129588	-0.000206667	unlit	12.6431	Gulf of Thailand
5918	188	Western and Central Pacific	50	Thailand	Chonburi	Samaesan	12.6431	100.861	6	Acropora	Acropora_millepora	120	2017-02-06	5	0.0129588	-0.000206667	unlit	12.6431	Gulf of Thailand
1800	55	Western and Central Pacific	111	Fiji	Vatuolalai	Vatuolalai Village MPA	-18.21	177.69	1	Montipora	Montipora_sp_1_Fiji	1648	2018-10-30	5	0.0193182	0.000194286	unlit	18.21	Fiji
1898	55	Western and Central Pacific	111	Fiji	Vatuolalai	Vatuolalai Village MPA	-18.21	177.69	1	Montipora	Montipora_sp_1_Fiji	1648	2019-11-20	7	0.0193182	0.000194286	unlit	18.21	Fiji
2502	83	Western and Central Pacific	58	Japan	Akajima	Maja beach	26.1923	127.306	2	Montipora	Montipora_aequituberculata	216	2011-06-18	2	0.00968498	-0.000177778	unlit	26.1923	North Ryukyu Islands, Japan
2507	83	Western and Central Pacific	58	Japan	Akajima	Maja beach	26.1923	127.306	2	Montipora	Montipora_aequituberculata	216	2012-06-07	3	0.00968498	-0.000177778	unlit	26.1923	North Ryukyu Islands, Japan
2496	83	Western and Central Pacific	58	Japan	Akajima	Maja beach	26.1923	127.306	2	Montipora	Montipora_hispida	252	2008-05-23	3	0.00968498	-0.000177778	unlit	26.1923	North Ryukyu Islands, Japan
2500	83	Western and Central Pacific	58	Japan	Akajima	Maja beach	26.1923	127.306	2	Montipora	Montipora_hispida	252	2010-06-01	4	0.00968498	-0.000177778	unlit	26.1923	North Ryukyu Islands, Japan
2505	83	Western and Central Pacific	58	Japan	Akajima	Maja beach	26.1923	127.306	2	Montipora	Montipora_hispida	252	2012-06-06	2	0.00968498	-0.000177778	unlit	26.1923	North Ryukyu Islands, Japan
2508	83	Western and Central Pacific	58	Japan	Akajima	Maja beach	26.1923	127.306	2	Montipora	Montipora_hispida	252	2012-06-08	4	0.00968498	-0.000177778	unlit	26.1923	North Ryukyu Islands, Japan
2856	89	Western and Central Pacific	61	Japan	Kochi	Nishidomari	32.7667	132.733	1	Montipora	Montipora_informis	256	2006-08-13	4	-0.0334373	-0.000394445	unlit	32.7667	Shikoku, Japan
2882	89	Western and Central Pacific	61	Japan	Kochi	Nishidomari	32.7667	132.733	1	Montipora	Montipora_informis	256	2006-08-30	9	-0.0334373	-0.000394445	unlit	32.7667	Shikoku, Japan
2883	89	Western and Central Pacific	61	Japan	Kochi	Nishidomari	32.7667	132.733	1	Montipora	Montipora_informis	256	2006-08-31	8	-0.0334373	-0.000394445	unlit	32.7667	Shikoku, Japan
2884	89	Western and Central Pacific	61	Japan	Kochi	Nishidomari	32.7667	132.733	1	Montipora	Montipora_informis	256	2006-09-01	7	-0.0334373	-0.000394445	unlit	32.7667	Shikoku, Japan
2874	89	Western and Central Pacific	61	Japan	Kochi	Nishidomari	32.7667	132.733	0	Montipora	Montipora_venosa	289	2006-08-20	11	-0.0334373	-0.000394445	unlit	32.7667	Shikoku, Japan
2881	89	Western and Central Pacific	61	Japan	Kochi	Nishidomari	32.7667	132.733	0	Montipora	Montipora_venosa	289	2006-08-28	11	-0.0334373	-0.000394445	unlit	32.7667	Shikoku, Japan
2885	89	Western and Central Pacific	61	Japan	Kochi	Nishidomari	32.7667	132.733	0	Montipora	Montipora_venosa	289	2006-09-02	6	-0.0334373	-0.000394445	unlit	32.7667	Shikoku, Japan
2886	89	Western and Central Pacific	61	Japan	Kochi	Nishidomari	32.7667	132.733	0	Montipora	Montipora_venosa	289	2006-09-03	5	-0.0334373	-0.000394445	unlit	32.7667	Shikoku, Japan
2887	89	Western and Central Pacific	61	Japan	Kochi	Nishidomari	32.7667	132.733	0	Montipora	Montipora_venosa	289	2006-09-04	4	-0.0334373	-0.000394445	unlit	32.7667	Shikoku, Japan
3239	105	Western and Central Pacific	58	Japan	Sesoko	Sesoko Point	26.6255	127.861	2	Montipora	Montipora_aequituberculata	216	2018-06-01	3	0.0203845	-0.000159091	lit	26.6255	North Ryukyu Islands, Japan
3135	105	Western and Central Pacific	58	Japan	Sesoko	Sesoko Point	26.6255	127.861	2	Montipora	Montipora_hispida	252	2017-06-07	2	0.0203845	-0.000159091	lit	26.6255	North Ryukyu Islands, Japan
3141	105	Western and Central Pacific	58	Japan	Sesoko	Sesoko Point	26.6255	127.861	2	Montipora	Montipora_hispida	252	2017-06-08	1	0.0203845	-0.000159091	lit	26.6255	North Ryukyu Islands, Japan
3143	105	Western and Central Pacific	58	Japan	Sesoko	Sesoko Point	26.6255	127.861	2	Montipora	Montipora_hispida	252	2017-06-09	0	0.0203845	-0.000159091	lit	26.6255	North Ryukyu Islands, Japan
3148	105	Western and Central Pacific	58	Japan	Sesoko	Sesoko Point	26.6255	127.861	2	Montipora	Montipora_hispida	252	2017-06-10	1	0.0203845	-0.000159091	lit	26.6255	North Ryukyu Islands, Japan
3152	105	Western and Central Pacific	58	Japan	Sesoko	Sesoko Point	26.6255	127.861	2	Montipora	Montipora_hispida	252	2017-06-11	2	0.0203845	-0.000159091	lit	26.6255	North Ryukyu Islands, Japan
3170	105	Western and Central Pacific	58	Japan	Sesoko	Sesoko Point	26.6255	127.861	2	Montipora	Montipora_hispida	252	2018-05-28	1	0.0203845	-0.000159091	lit	26.6255	North Ryukyu Islands, Japan
3202	105	Western and Central Pacific	58	Japan	Sesoko	Sesoko Point	26.6255	127.861	2	Montipora	Montipora_hispida	252	2018-05-29	0	0.0203845	-0.000159091	lit	26.6255	North Ryukyu Islands, Japan
3214	105	Western and Central Pacific	58	Japan	Sesoko	Sesoko Point	26.6255	127.861	2	Montipora	Montipora_hispida	252	2018-05-30	1	0.0203845	-0.000159091	lit	26.6255	North Ryukyu Islands, Japan
3226	105	Western and Central Pacific	58	Japan	Sesoko	Sesoko Point	26.6255	127.861	2	Montipora	Montipora_hispida	252	2018-05-31	2	0.0203845	-0.000159091	lit	26.6255	North Ryukyu Islands, Japan
3240	105	Western and Central Pacific	58	Japan	Sesoko	Sesoko Point	26.6255	127.861	2	Montipora	Montipora_hispida	252	2018-06-01	3	0.0203845	-0.000159091	lit	26.6255	North Ryukyu Islands, Japan
3242	105	Western and Central Pacific	58	Japan	Sesoko	Sesoko Point	26.6255	127.861	2	Montipora	Montipora_hispida	252	2018-06-02	4	0.0203845	-0.000159091	lit	26.6255	North Ryukyu Islands, Japan
3248	105	Western and Central Pacific	58	Japan	Sesoko	Sesoko Point	26.6255	127.861	2	Montipora	Montipora_hispida	252	2018-06-03	5	0.0203845	-0.000159091	lit	26.6255	North Ryukyu Islands, Japan
3149	105	Western and Central Pacific	58	Japan	Sesoko	Sesoko Point	26.6255	127.861	2	Montipora	Montipora_sp.	1607	2017-06-10	1	0.0203845	-0.000159091	lit	26.6255	North Ryukyu Islands, Japan
3227	105	Western and Central Pacific	58	Japan	Sesoko	Sesoko Point	26.6255	127.861	2	Montipora	Montipora_sp.	1607	2018-05-31	2	0.0203845	-0.000159091	lit	26.6255	North Ryukyu Islands, Japan
3243	105	Western and Central Pacific	58	Japan	Sesoko	Sesoko Point	26.6255	127.861	2	Montipora	Montipora_sp.	1607	2018-06-02	4	0.0203845	-0.000159091	lit	26.6255	North Ryukyu Islands, Japan
3244	105	Western and Central Pacific	58	Japan	Sesoko	Sesoko Point	26.6255	127.861	2	Montipora	Montipora_sp.	1607	2018-06-02	4	0.0203845	-0.000159091	lit	26.6255	North Ryukyu Islands, Japan
3249	105	Western and Central Pacific	58	Japan	Sesoko	Sesoko Point	26.6255	127.861	2	Montipora	Montipora_sp.	1607	2018-06-03	5	0.0203845	-0.000159091	lit	26.6255	North Ryukyu Islands, Japan
3136	105	Western and Central Pacific	58	Japan	Sesoko	Sesoko Point	26.6255	127.861	2	Montipora	Montipora_stellata	276	2017-06-07	2	0.0203845	-0.000159091	lit	26.6255	North Ryukyu Islands, Japan
3142	105	Western and Central Pacific	58	Japan	Sesoko	Sesoko Point	26.6255	127.861	2	Montipora	Montipora_stellata	276	2017-06-08	1	0.0203845	-0.000159091	lit	26.6255	North Ryukyu Islands, Japan
3144	105	Western and Central Pacific	58	Japan	Sesoko	Sesoko Point	26.6255	127.861	2	Montipora	Montipora_stellata	276	2017-06-09	0	0.0203845	-0.000159091	lit	26.6255	North Ryukyu Islands, Japan
3150	105	Western and Central Pacific	58	Japan	Sesoko	Sesoko Point	26.6255	127.861	2	Montipora	Montipora_stellata	276	2017-06-10	1	0.0203845	-0.000159091	lit	26.6255	North Ryukyu Islands, Japan
3245	105	Western and Central Pacific	58	Japan	Sesoko	Sesoko Point	26.6255	127.861	2	Montipora	Montipora_stellata	276	2018-06-02	4	0.0203845	-0.000159091	lit	26.6255	North Ryukyu Islands, Japan
3250	105	Western and Central Pacific	58	Japan	Sesoko	Sesoko Point	26.6255	127.861	2	Montipora	Montipora_stellata	276	2018-06-03	5	0.0203845	-0.000159091	lit	26.6255	North Ryukyu Islands, Japan
3137	105	Western and Central Pacific	58	Japan	Sesoko	Sesoko Point	26.6255	127.861	2	Montipora	Montipora_turgescens	286	2017-06-07	2	0.0203845	-0.000159091	lit	26.6255	North Ryukyu Islands, Japan
3145	105	Western and Central Pacific	58	Japan	Sesoko	Sesoko Point	26.6255	127.861	2	Montipora	Montipora_turgescens	286	2017-06-09	0	0.0203845	-0.000159091	lit	26.6255	North Ryukyu Islands, Japan
3151	105	Western and Central Pacific	58	Japan	Sesoko	Sesoko Point	26.6255	127.861	2	Montipora	Montipora_turgescens	286	2017-06-10	1	0.0203845	-0.000159091	lit	26.6255	North Ryukyu Islands, Japan
3153	105	Western and Central Pacific	58	Japan	Sesoko	Sesoko Point	26.6255	127.861	2	Montipora	Montipora_turgescens	286	2017-06-11	2	0.0203845	-0.000159091	lit	26.6255	North Ryukyu Islands, Japan
3228	105	Western and Central Pacific	58	Japan	Sesoko	Sesoko Point	26.6255	127.861	2	Montipora	Montipora_turgescens	286	2018-05-31	2	0.0203845	-0.000159091	lit	26.6255	North Ryukyu Islands, Japan
3241	105	Western and Central Pacific	58	Japan	Sesoko	Sesoko Point	26.6255	127.861	2	Montipora	Montipora_turgescens	286	2018-06-01	3	0.0203845	-0.000159091	lit	26.6255	North Ryukyu Islands, Japan
3246	105	Western and Central Pacific	58	Japan	Sesoko	Sesoko Point	26.6255	127.861	2	Montipora	Montipora_turgescens	286	2018-06-02	4	0.0203845	-0.000159091	lit	26.6255	North Ryukyu Islands, Japan
3251	105	Western and Central Pacific	58	Japan	Sesoko	Sesoko Point	26.6255	127.861	2	Montipora	Montipora_turgescens	286	2018-06-03	5	0.0203845	-0.000159091	lit	26.6255	North Ryukyu Islands, Japan
3388	106	Western and Central Pacific	58	Japan	Sesoko	Sesoko Station	26.6534	127.851	1	Montipora	Montipora_hispida	252	2016-05-25	3	0.0186369	-0.000142222	lit	26.6534	North Ryukyu Islands, Japan
3823	115	Western and Central Pacific	49	Malaysia	Pulau Bidong	na	5.621	103.057	1	Montipora	Montipora_crassituberculata	231	2019-03-22	1	0.0071641	8.46e-05	lit	5.621	Sunda Shelf, south-east Asia
3824	115	Western and Central Pacific	49	Malaysia	Pulau Bidong	na	5.621	103.057	0	Montipora	Montipora_samarensis	273	2019-03-22	1	0.0071641	8.46e-05	lit	5.621	Sunda Shelf, south-east Asia
3880	118	Western and Central Pacific	66	Palau	Babeldaob	na	7.515	134.583	0	Montipora	Montipora_aequituberculata	216	2002-09-23	2	0.0286566	-4.89e-05	unlit	7.515	Palau
3887	118	Western and Central Pacific	66	Palau	Babeldaob	na	7.515	134.583	0	Montipora	Montipora_aequituberculata	216	2002-09-24	3	0.0286566	-4.89e-05	unlit	7.515	Palau
3881	118	Western and Central Pacific	66	Palau	Babeldaob	na	7.515	134.583	1	Montipora	Montipora_altasepta	217	2002-09-23	2	0.0286566	-4.89e-05	unlit	7.515	Palau
3893	118	Western and Central Pacific	66	Palau	Babeldaob	na	7.515	134.583	1	Montipora	Montipora_altasepta	217	2003-02-19	2	0.0286566	-4.89e-05	unlit	7.515	Palau
3882	118	Western and Central Pacific	66	Palau	Babeldaob	na	7.515	134.583	2	Montipora	Montipora_cactus	221	2002-09-23	2	0.0286566	-4.89e-05	unlit	7.515	Palau
3888	118	Western and Central Pacific	66	Palau	Babeldaob	na	7.515	134.583	2	Montipora	Montipora_cactus	221	2002-09-24	3	0.0286566	-4.89e-05	unlit	7.515	Palau
3894	118	Western and Central Pacific	66	Palau	Babeldaob	na	7.515	134.583	2	Montipora	Montipora_cactus	221	2003-02-19	2	0.0286566	-4.89e-05	unlit	7.515	Palau
3883	118	Western and Central Pacific	66	Palau	Babeldaob	na	7.515	134.583	1	Montipora	Montipora_crassituberculata	231	2002-09-23	2	0.0286566	-4.89e-05	unlit	7.515	Palau
3878	118	Western and Central Pacific	66	Palau	Babeldaob	na	7.515	134.583	0	Montipora	Montipora_digitata	235	2002-09-22	1	0.0286566	-4.89e-05	unlit	7.515	Palau
3884	118	Western and Central Pacific	66	Palau	Babeldaob	na	7.515	134.583	1	Montipora	Montipora_hispida	252	2002-09-23	2	0.0286566	-4.89e-05	unlit	7.515	Palau
3889	118	Western and Central Pacific	66	Palau	Babeldaob	na	7.515	134.583	1	Montipora	Montipora_hispida	252	2002-09-24	3	0.0286566	-4.89e-05	unlit	7.515	Palau
3895	118	Western and Central Pacific	66	Palau	Babeldaob	na	7.515	134.583	1	Montipora	Montipora_hispida	252	2003-02-19	2	0.0286566	-4.89e-05	unlit	7.515	Palau
3879	118	Western and Central Pacific	66	Palau	Babeldaob	na	7.515	134.583	0	Montipora	Montipora_malampaya	260	2002-09-22	1	0.0286566	-4.89e-05	unlit	7.515	Palau
3885	118	Western and Central Pacific	66	Palau	Babeldaob	na	7.515	134.583	0	Montipora	Montipora_malampaya	260	2002-09-23	2	0.0286566	-4.89e-05	unlit	7.515	Palau
3890	118	Western and Central Pacific	66	Palau	Babeldaob	na	7.515	134.583	0	Montipora	Montipora_malampaya	260	2002-09-24	3	0.0286566	-4.89e-05	unlit	7.515	Palau
3896	118	Western and Central Pacific	66	Palau	Babeldaob	na	7.515	134.583	0	Montipora	Montipora_malampaya	260	2003-02-19	2	0.0286566	-4.89e-05	unlit	7.515	Palau
3891	118	Western and Central Pacific	66	Palau	Babeldaob	na	7.515	134.583	0	Montipora	Montipora_samarensis	273	2002-09-24	3	0.0286566	-4.89e-05	unlit	7.515	Palau
3886	118	Western and Central Pacific	66	Palau	Babeldaob	na	7.515	134.583	0	Montipora	Montipora_stellata	276	2002-09-23	2	0.0286566	-4.89e-05	unlit	7.515	Palau
3892	118	Western and Central Pacific	66	Palau	Babeldaob	na	7.515	134.583	0	Montipora	Montipora_stellata	276	2002-09-24	3	0.0286566	-4.89e-05	unlit	7.515	Palau
3897	118	Western and Central Pacific	66	Palau	Babeldaob	na	7.515	134.583	0	Montipora	Montipora_stellata	276	2003-02-19	2	0.0286566	-4.89e-05	unlit	7.515	Palau
4127	133	Western and Central Pacific	47	Philippines	Cabarruyan Island	na	16.3443	120.012	1	Montipora	Montipora_caliculata	223	2007-06-05	4	0.0386378	0.00186667	unlit	16.3443	North Philippines
4128	133	Western and Central Pacific	47	Philippines	Cabarruyan Island	na	16.3443	120.012	0	Montipora	Montipora_tuberculosa	285	2007-06-05	4	0.0386378	0.00186667	unlit	16.3443	North Philippines
4173	136	Indian Ocean	1	Saudi Arabia	Al Fahal	na	22.224	38.9695	5	Montipora	Montipora_tuberculosa	285	2011-06-17	2	0.0257917	-0.000104615	lit	22.224	North and central Red Sea
4238	137	Indian Ocean	1	Saudi Arabia	Dreams Beach	na	21.7568	39.052	5	Montipora	Montipora_efflorescens	239	2012-06-05	1	0.0192965	0.000221428	lit	21.7568	North and central Red Sea
4245	137	Indian Ocean	1	Saudi Arabia	Dreams Beach	na	21.7568	39.052	5	Montipora	Montipora_efflorescens	239	2012-06-06	2	0.0192965	0.000221428	lit	21.7568	North and central Red Sea
4273	137	Indian Ocean	1	Saudi Arabia	Dreams Beach	na	21.7568	39.052	5	Montipora	Montipora_efflorescens	239	2012-06-30	3	0.0192965	0.000221428	lit	21.7568	North and central Red Sea
4275	137	Indian Ocean	1	Saudi Arabia	Dreams Beach	na	21.7568	39.052	5	Montipora	Montipora_efflorescens	239	2012-07-03	0	0.0192965	0.000221428	lit	21.7568	North and central Red Sea
4276	137	Indian Ocean	1	Saudi Arabia	Dreams Beach	na	21.7568	39.052	5	Montipora	Montipora_efflorescens	239	2012-07-04	1	0.0192965	0.000221428	lit	21.7568	North and central Red Sea
4278	137	Indian Ocean	1	Saudi Arabia	Dreams Beach	na	21.7568	39.052	5	Montipora	Montipora_efflorescens	239	2012-07-05	2	0.0192965	0.000221428	lit	21.7568	North and central Red Sea
4239	137	Indian Ocean	1	Saudi Arabia	Dreams Beach	na	21.7568	39.052	5	Montipora	Montipora_turgescens	286	2012-06-05	1	0.0192965	0.000221428	lit	21.7568	North and central Red Sea
4285	138	Indian Ocean	1	Saudi Arabia	Fsar	na	22.2296	39.0288	15	Montipora	Montipora_cocosensis	228	2014-05-15	1	0.0253334	-0.000192	lit	22.2296	North and central Red Sea
4286	138	Indian Ocean	1	Saudi Arabia	Fsar	na	22.2296	39.0288	15	Montipora	Montipora_informis	256	2014-05-15	1	0.0253334	-0.000192	lit	22.2296	North and central Red Sea
4287	138	Indian Ocean	1	Saudi Arabia	Fsar	na	22.2296	39.0288	15	Montipora	Montipora_tuberculosa	285	2014-05-15	1	0.0253334	-0.000192	lit	22.2296	North and central Red Sea
4437	143	Indian Ocean	32	Singapore	Raffles Lighthouse	na	1.16667	103.75	3	Montipora	Montipora_corbettensis	230	2012-04-10	3	0.0123652	-0.0021	lit	1.16667	Strait of Malacca, eastern Sumatra and Singapore
4465	143	Indian Ocean	32	Singapore	Raffles Lighthouse	na	1.16667	103.75	3	Montipora	Montipora_corbettensis	230	2012-04-11	4	0.0123652	-0.0021	lit	1.16667	Strait of Malacca, eastern Sumatra and Singapore
4531	143	Indian Ocean	32	Singapore	Raffles Lighthouse	na	1.16667	103.75	3	Montipora	Montipora_corbettensis	230	2014-04-18	3	0.0123652	-0.0021	lit	1.16667	Strait of Malacca, eastern Sumatra and Singapore
4595	143	Indian Ocean	32	Singapore	Raffles Lighthouse	na	1.16667	103.75	3	Montipora	Montipora_corbettensis	230	2015-04-08	4	0.0123652	-0.0021	lit	1.16667	Strait of Malacca, eastern Sumatra and Singapore
4665	143	Indian Ocean	32	Singapore	Raffles Lighthouse	na	1.16667	103.75	3	Montipora	Montipora_corbettensis	230	2017-04-16	5	0.0123652	-0.0021	lit	1.16667	Strait of Malacca, eastern Sumatra and Singapore
4710	143	Indian Ocean	32	Singapore	Raffles Lighthouse	na	1.16667	103.75	3	Montipora	Montipora_corbettensis	230	2018-04-04	4	0.0123652	-0.0021	lit	1.16667	Strait of Malacca, eastern Sumatra and Singapore
4754	143	Indian Ocean	32	Singapore	Raffles Lighthouse	na	1.16667	103.75	3	Montipora	Montipora_corbettensis	230	2018-04-06	6	0.0123652	-0.0021	lit	1.16667	Strait of Malacca, eastern Sumatra and Singapore
4765	143	Indian Ocean	32	Singapore	Raffles Lighthouse	na	1.16667	103.75	3	Montipora	Montipora_corbettensis	230	2019-04-23	4	0.0123652	-0.0021	lit	1.16667	Strait of Malacca, eastern Sumatra and Singapore
4418	143	Indian Ocean	32	Singapore	Raffles Lighthouse	na	1.16667	103.75	0	Montipora	Montipora_danae	233	2007-04-08	5	0.0123652	-0.0021	lit	1.16667	Strait of Malacca, eastern Sumatra and Singapore
4508	143	Indian Ocean	32	Singapore	Raffles Lighthouse	na	1.16667	103.75	3	Montipora	Montipora_informis	256	2012-04-12	5	0.0123652	-0.0021	lit	1.16667	Strait of Malacca, eastern Sumatra and Singapore
4757	143	Indian Ocean	32	Singapore	Raffles Lighthouse	na	1.16667	103.75	3	Montipora	Montipora_informis	256	2019-04-22	3	0.0123652	-0.0021	lit	1.16667	Strait of Malacca, eastern Sumatra and Singapore
4438	143	Indian Ocean	32	Singapore	Raffles Lighthouse	na	1.16667	103.75	3	Montipora	Montipora_verrucosa	290	2012-04-10	3	0.0123652	-0.0021	lit	1.16667	Strait of Malacca, eastern Sumatra and Singapore
4439	143	Indian Ocean	32	Singapore	Raffles Lighthouse	na	1.16667	103.75	3	Montipora	Montipora_verrucosa	290	2012-04-10	3	0.0123652	-0.0021	lit	1.16667	Strait of Malacca, eastern Sumatra and Singapore
4532	143	Indian Ocean	32	Singapore	Raffles Lighthouse	na	1.16667	103.75	3	Montipora	Montipora_verrucosa	290	2014-04-18	3	0.0123652	-0.0021	lit	1.16667	Strait of Malacca, eastern Sumatra and Singapore
5238	148	Western and Central Pacific	56	Taiwan	Lyudao	Chaikou	22.676	121.482	6	Montipora	Montipora_informis	256	2012-04-10	3	0.0305333	5.6e-05	unlit	22.676	Taiwan and coastal China
5239	148	Western and Central Pacific	56	Taiwan	Lyudao	Chaikou	22.676	121.482	6	Montipora	Montipora_informis	256	2012-04-11	4	0.0305333	5.6e-05	unlit	22.676	Taiwan and coastal China
5240	148	Western and Central Pacific	56	Taiwan	Lyudao	Chaikou	22.676	121.482	6	Montipora	Montipora_venosa	289	2012-04-11	4	0.0305333	5.6e-05	unlit	22.676	Taiwan and coastal China
5277	149	Western and Central Pacific	56	Taiwan	Lyudao	Dabaisha	22.637	121.494	6	Montipora	Montipora_hoffmeisteri	254	2010-06-03	6	0.0576033	6.88e-05	unlit	22.637	Taiwan and coastal China
5267	149	Western and Central Pacific	56	Taiwan	Lyudao	Dabaisha	22.637	121.494	6	Montipora	Montipora_informis	256	2010-05-04	6	0.0576033	6.88e-05	unlit	22.637	Taiwan and coastal China
5274	149	Western and Central Pacific	56	Taiwan	Lyudao	Dabaisha	22.637	121.494	6	Montipora	Montipora_informis	256	2010-06-02	5	0.0576033	6.88e-05	unlit	22.637	Taiwan and coastal China
5294	149	Western and Central Pacific	56	Taiwan	Lyudao	Dabaisha	22.637	121.494	6	Montipora	Montipora_informis	256	2012-05-11	5	0.0576033	6.88e-05	unlit	22.637	Taiwan and coastal China
5309	149	Western and Central Pacific	56	Taiwan	Lyudao	Dabaisha	22.637	121.494	6	Montipora	Montipora_informis	256	2013-05-01	5	0.0576033	6.88e-05	unlit	22.637	Taiwan and coastal China
5333	149	Western and Central Pacific	56	Taiwan	Lyudao	Dabaisha	22.637	121.494	6	Montipora	Montipora_informis	256	2014-05-18	3	0.0576033	6.88e-05	unlit	22.637	Taiwan and coastal China
5334	149	Western and Central Pacific	56	Taiwan	Lyudao	Dabaisha	22.637	121.494	6	Montipora	Montipora_informis	256	2015-05-06	2	0.0576033	6.88e-05	unlit	22.637	Taiwan and coastal China
5371	149	Western and Central Pacific	56	Taiwan	Lyudao	Dabaisha	22.637	121.494	6	Montipora	Montipora_informis	256	2016-05-25	3	0.0576033	6.88e-05	unlit	22.637	Taiwan and coastal China
5295	149	Western and Central Pacific	56	Taiwan	Lyudao	Dabaisha	22.637	121.494	6	Montipora	Montipora_spongodes	278	2012-05-11	5	0.0576033	6.88e-05	unlit	22.637	Taiwan and coastal China
5310	149	Western and Central Pacific	56	Taiwan	Lyudao	Dabaisha	22.637	121.494	6	Montipora	Montipora_spongodes	278	2013-05-01	5	0.0576033	6.88e-05	unlit	22.637	Taiwan and coastal China
5312	149	Western and Central Pacific	56	Taiwan	Lyudao	Dabaisha	22.637	121.494	6	Montipora	Montipora_spongodes	278	2013-05-02	6	0.0576033	6.88e-05	unlit	22.637	Taiwan and coastal China
5296	149	Western and Central Pacific	56	Taiwan	Lyudao	Dabaisha	22.637	121.494	6	Montipora	Montipora_venosa	289	2012-05-11	5	0.0576033	6.88e-05	unlit	22.637	Taiwan and coastal China
5304	149	Western and Central Pacific	56	Taiwan	Lyudao	Dabaisha	22.637	121.494	6	Montipora	Montipora_venosa	289	2012-05-12	6	0.0576033	6.88e-05	unlit	22.637	Taiwan and coastal China
5313	149	Western and Central Pacific	56	Taiwan	Lyudao	Dabaisha	22.637	121.494	6	Montipora	Montipora_venosa	289	2013-05-02	6	0.0576033	6.88e-05	unlit	22.637	Taiwan and coastal China
5360	149	Western and Central Pacific	56	Taiwan	Lyudao	Dabaisha	22.637	121.494	6	Montipora	Montipora_venosa	289	2015-06-09	6	0.0576033	6.88e-05	unlit	22.637	Taiwan and coastal China
5372	149	Western and Central Pacific	56	Taiwan	Lyudao	Dabaisha	22.637	121.494	6	Montipora	Montipora_venosa	289	2016-05-25	3	0.0576033	6.88e-05	unlit	22.637	Taiwan and coastal China
5417	150	Western and Central Pacific	56	Taiwan	Lyudao	Gonggan	22.68	121.49	5	Montipora	Montipora_informis	256	2015-06-04	1	0.0325657	7.67e-05	unlit	22.68	Taiwan and coastal China
5419	150	Western and Central Pacific	56	Taiwan	Lyudao	Gonggan	22.68	121.49	5	Montipora	Montipora_informis	256	2015-06-05	2	0.0325657	7.67e-05	unlit	22.68	Taiwan and coastal China
5447	150	Western and Central Pacific	56	Taiwan	Lyudao	Gonggan	22.68	121.49	5	Montipora	Montipora_informis	256	2016-05-24	2	0.0325657	7.67e-05	unlit	22.68	Taiwan and coastal China
5449	150	Western and Central Pacific	56	Taiwan	Lyudao	Gonggan	22.68	121.49	5	Montipora	Montipora_informis	256	2016-05-25	3	0.0325657	7.67e-05	unlit	22.68	Taiwan and coastal China
5385	150	Western and Central Pacific	56	Taiwan	Lyudao	Gonggan	22.68	121.49	5	Montipora	Montipora_venosa	289	2013-05-31	6	0.0325657	7.67e-05	unlit	22.68	Taiwan and coastal China
5391	150	Western and Central Pacific	56	Taiwan	Lyudao	Gonggan	22.68	121.49	5	Montipora	Montipora_venosa	289	2014-05-19	4	0.0325657	7.67e-05	unlit	22.68	Taiwan and coastal China
5430	150	Western and Central Pacific	56	Taiwan	Lyudao	Gonggan	22.68	121.49	5	Montipora	Montipora_venosa	289	2015-06-08	5	0.0325657	7.67e-05	unlit	22.68	Taiwan and coastal China
5438	150	Western and Central Pacific	56	Taiwan	Lyudao	Gonggan	22.68	121.49	5	Montipora	Montipora_venosa	289	2015-06-09	6	0.0325657	7.67e-05	unlit	22.68	Taiwan and coastal China
5454	150	Western and Central Pacific	56	Taiwan	Lyudao	Gonggan	22.68	121.49	5	Montipora	Montipora_venosa	289	2016-05-27	5	0.0325657	7.67e-05	unlit	22.68	Taiwan and coastal China
5470	150	Western and Central Pacific	56	Taiwan	Lyudao	Gonggan	22.68	121.49	5	Montipora	Montipora_venosa	289	2016-05-28	6	0.0325657	7.67e-05	unlit	22.68	Taiwan and coastal China
5479	150	Western and Central Pacific	56	Taiwan	Lyudao	Gonggan	22.68	121.49	5	Montipora	Montipora_venosa	289	2016-05-29	7	0.0325657	7.67e-05	unlit	22.68	Taiwan and coastal China
1234	36	Western and Central Pacific	78	Australia	Orpheus Island	Little Pioneer Bay	-18.6112	146.487	2	Platygyra	Platygyra_daedalea	1181	2016-11-19	5	0.0277083	0.000732	unlit	18.6112	Central and northern Great Barrier Reef
1235	36	Western and Central Pacific	78	Australia	Orpheus Island	Little Pioneer Bay	-18.6112	146.487	4	Platygyra	Platygyra_sinensis	1185	2016-11-19	5	0.0277083	0.000732	unlit	18.6112	Central and northern Great Barrier Reef
1757	55	Western and Central Pacific	111	Fiji	Vatuolalai	Vatuolalai Village MPA	-18.21	177.69	1	Platygyra	Platygyra_daedalea	1181	2016-10-22	6	0.0193182	0.000194286	unlit	18.21	Fiji
1779	55	Western and Central Pacific	111	Fiji	Vatuolalai	Vatuolalai Village MPA	-18.21	177.69	1	Platygyra	Platygyra_daedalea	1181	2017-12-09	5	0.0193182	0.000194286	unlit	18.21	Fiji
1826	55	Western and Central Pacific	111	Fiji	Vatuolalai	Vatuolalai Village MPA	-18.21	177.69	1	Platygyra	Platygyra_daedalea	1181	2018-11-29	6	0.0193182	0.000194286	unlit	18.21	Fiji
1836	55	Western and Central Pacific	111	Fiji	Vatuolalai	Vatuolalai Village MPA	-18.21	177.69	1	Platygyra	Platygyra_daedalea	1181	2019-10-19	5	0.0193182	0.000194286	unlit	18.21	Fiji
1925	56	Western and Central Pacific	111	Fiji	Votua	Votua Village MPA	-18.22	177.72	1	Platygyra	Platygyra_daedalea	1181	2010-10-29	6	0.0199337	0.0002	unlit	18.22	Fiji
1998	57	Indian Ocean	18	France	Reunion Island	Etang-Sale Coast	-21.33	55.47	1	Platygyra	Platygyra_daedalea	1181	2016-02-28	6	0.0344375	-3.12e-05	lit	21.33	Mascarene Islands
1999	57	Indian Ocean	18	France	Reunion Island	Etang-Sale Coast	-21.33	55.47	1	Platygyra	Platygyra_daedalea	1181	2016-02-29	7	0.0344375	-3.12e-05	lit	21.33	Mascarene Islands
2003	57	Indian Ocean	18	France	Reunion Island	Etang-Sale Coast	-21.33	55.47	1	Platygyra	Platygyra_daedalea	1181	2017-01-17	5	0.0344375	-3.12e-05	lit	21.33	Mascarene Islands
6050	82	Indian Ocean	1	Israel	Eilat	na	29.5333	34.9667	10	Platygyra	Platygyra_lamellina	1182	2016-06-18	2	0.0403646	6.67e-05	unlit	29.5333	North and central Red Sea
6051	82	Indian Ocean	1	Israel	Eilat	na	29.5333	34.9667	10	Platygyra	Platygyra_lamellina	1182	2016-06-19	1	0.0403646	6.67e-05	unlit	29.5333	North and central Red Sea
6052	82	Indian Ocean	1	Israel	Eilat	na	29.5333	34.9667	10	Platygyra	Platygyra_lamellina	1182	2016-06-20	0	0.0403646	6.67e-05	unlit	29.5333	North and central Red Sea
6053	82	Indian Ocean	1	Israel	Eilat	na	29.5333	34.9667	10	Platygyra	Platygyra_lamellina	1182	2016-06-21	1	0.0403646	6.67e-05	unlit	29.5333	North and central Red Sea
6054	82	Indian Ocean	1	Israel	Eilat	na	29.5333	34.9667	10	Platygyra	Platygyra_lamellina	1182	2016-06-22	2	0.0403646	6.67e-05	unlit	29.5333	North and central Red Sea
6055	82	Indian Ocean	1	Israel	Eilat	na	29.5333	34.9667	10	Platygyra	Platygyra_lamellina	1182	2016-06-24	4	0.0403646	6.67e-05	unlit	29.5333	North and central Red Sea
6056	82	Indian Ocean	1	Israel	Eilat	na	29.5333	34.9667	10	Platygyra	Platygyra_lamellina	1182	2016-06-25	5	0.0403646	6.67e-05	unlit	29.5333	North and central Red Sea
6057	82	Indian Ocean	1	Israel	Eilat	na	29.5333	34.9667	10	Platygyra	Platygyra_lamellina	1182	2016-06-26	6	0.0403646	6.67e-05	unlit	29.5333	North and central Red Sea
6058	82	Indian Ocean	1	Israel	Eilat	na	29.5333	34.9667	10	Platygyra	Platygyra_lamellina	1182	2016-06-27	7	0.0403646	6.67e-05	unlit	29.5333	North and central Red Sea
6059	82	Indian Ocean	1	Israel	Eilat	na	29.5333	34.9667	10	Platygyra	Platygyra_lamellina	1182	2016-06-28	8	0.0403646	6.67e-05	unlit	29.5333	North and central Red Sea
6060	82	Indian Ocean	1	Israel	Eilat	na	29.5333	34.9667	10	Platygyra	Platygyra_lamellina	1182	2016-06-29	9	0.0403646	6.67e-05	unlit	29.5333	North and central Red Sea
6061	82	Indian Ocean	1	Israel	Eilat	na	29.5333	34.9667	10	Platygyra	Platygyra_lamellina	1182	2016-06-30	10	0.0403646	6.67e-05	unlit	29.5333	North and central Red Sea
6062	82	Indian Ocean	1	Israel	Eilat	na	29.5333	34.9667	10	Platygyra	Platygyra_lamellina	1182	2016-07-02	12	0.0403646	6.67e-05	unlit	29.5333	North and central Red Sea
6063	82	Indian Ocean	1	Israel	Eilat	na	29.5333	34.9667	10	Platygyra	Platygyra_lamellina	1182	2016-07-03	13	0.0403646	6.67e-05	unlit	29.5333	North and central Red Sea
6064	82	Indian Ocean	1	Israel	Eilat	na	29.5333	34.9667	10	Platygyra	Platygyra_lamellina	1182	2016-07-04	14	0.0403646	6.67e-05	unlit	29.5333	North and central Red Sea
6065	82	Indian Ocean	1	Israel	Eilat	na	29.5333	34.9667	10	Platygyra	Platygyra_lamellina	1182	2016-07-05	15	0.0403646	6.67e-05	unlit	29.5333	North and central Red Sea
6066	82	Indian Ocean	1	Israel	Eilat	na	29.5333	34.9667	10	Platygyra	Platygyra_lamellina	1182	2016-07-06	14	0.0403646	6.67e-05	unlit	29.5333	North and central Red Sea
6067	82	Indian Ocean	1	Israel	Eilat	na	29.5333	34.9667	10	Platygyra	Platygyra_lamellina	1182	2016-07-07	13	0.0403646	6.67e-05	unlit	29.5333	North and central Red Sea
6068	82	Indian Ocean	1	Israel	Eilat	na	29.5333	34.9667	10	Platygyra	Platygyra_lamellina	1182	2016-07-08	12	0.0403646	6.67e-05	unlit	29.5333	North and central Red Sea
6069	82	Indian Ocean	1	Israel	Eilat	na	29.5333	34.9667	10	Platygyra	Platygyra_lamellina	1182	2016-07-09	11	0.0403646	6.67e-05	unlit	29.5333	North and central Red Sea
6070	82	Indian Ocean	1	Israel	Eilat	na	29.5333	34.9667	10	Platygyra	Platygyra_lamellina	1182	2016-07-10	10	0.0403646	6.67e-05	unlit	29.5333	North and central Red Sea
6071	82	Indian Ocean	1	Israel	Eilat	na	29.5333	34.9667	10	Platygyra	Platygyra_lamellina	1182	2016-07-11	9	0.0403646	6.67e-05	unlit	29.5333	North and central Red Sea
6072	82	Indian Ocean	1	Israel	Eilat	na	29.5333	34.9667	10	Platygyra	Platygyra_lamellina	1182	2016-07-16	4	0.0403646	6.67e-05	unlit	29.5333	North and central Red Sea
6073	82	Indian Ocean	1	Israel	Eilat	na	29.5333	34.9667	10	Platygyra	Platygyra_lamellina	1182	2016-07-17	3	0.0403646	6.67e-05	unlit	29.5333	North and central Red Sea
6074	82	Indian Ocean	1	Israel	Eilat	na	29.5333	34.9667	10	Platygyra	Platygyra_lamellina	1182	2016-07-21	1	0.0403646	6.67e-05	unlit	29.5333	North and central Red Sea
6075	82	Indian Ocean	1	Israel	Eilat	na	29.5333	34.9667	10	Platygyra	Platygyra_lamellina	1182	2016-08-03	14	0.0403646	6.67e-05	unlit	29.5333	North and central Red Sea
6076	82	Indian Ocean	1	Israel	Eilat	na	29.5333	34.9667	10	Platygyra	Platygyra_lamellina	1182	2017-06-15	6	0.0403646	6.67e-05	unlit	29.5333	North and central Red Sea
6077	82	Indian Ocean	1	Israel	Eilat	na	29.5333	34.9667	10	Platygyra	Platygyra_lamellina	1182	2017-06-16	7	0.0403646	6.67e-05	unlit	29.5333	North and central Red Sea
6078	82	Indian Ocean	1	Israel	Eilat	na	29.5333	34.9667	10	Platygyra	Platygyra_lamellina	1182	2017-06-18	9	0.0403646	6.67e-05	unlit	29.5333	North and central Red Sea
6079	82	Indian Ocean	1	Israel	Eilat	na	29.5333	34.9667	10	Platygyra	Platygyra_lamellina	1182	2017-06-19	10	0.0403646	6.67e-05	unlit	29.5333	North and central Red Sea
6080	82	Indian Ocean	1	Israel	Eilat	na	29.5333	34.9667	10	Platygyra	Platygyra_lamellina	1182	2017-06-20	11	0.0403646	6.67e-05	unlit	29.5333	North and central Red Sea
6081	82	Indian Ocean	1	Israel	Eilat	na	29.5333	34.9667	10	Platygyra	Platygyra_lamellina	1182	2017-06-21	12	0.0403646	6.67e-05	unlit	29.5333	North and central Red Sea
6082	82	Indian Ocean	1	Israel	Eilat	na	29.5333	34.9667	10	Platygyra	Platygyra_lamellina	1182	2017-06-22	13	0.0403646	6.67e-05	unlit	29.5333	North and central Red Sea
6083	82	Indian Ocean	1	Israel	Eilat	na	29.5333	34.9667	10	Platygyra	Platygyra_lamellina	1182	2017-06-23	14	0.0403646	6.67e-05	unlit	29.5333	North and central Red Sea
6084	82	Indian Ocean	1	Israel	Eilat	na	29.5333	34.9667	10	Platygyra	Platygyra_lamellina	1182	2017-06-24	15	0.0403646	6.67e-05	unlit	29.5333	North and central Red Sea
6085	82	Indian Ocean	1	Israel	Eilat	na	29.5333	34.9667	10	Platygyra	Platygyra_lamellina	1182	2017-06-25	14	0.0403646	6.67e-05	unlit	29.5333	North and central Red Sea
6086	82	Indian Ocean	1	Israel	Eilat	na	29.5333	34.9667	10	Platygyra	Platygyra_lamellina	1182	2017-06-26	13	0.0403646	6.67e-05	unlit	29.5333	North and central Red Sea
6087	82	Indian Ocean	1	Israel	Eilat	na	29.5333	34.9667	10	Platygyra	Platygyra_lamellina	1182	2017-06-27	12	0.0403646	6.67e-05	unlit	29.5333	North and central Red Sea
6088	82	Indian Ocean	1	Israel	Eilat	na	29.5333	34.9667	10	Platygyra	Platygyra_lamellina	1182	2017-06-28	11	0.0403646	6.67e-05	unlit	29.5333	North and central Red Sea
6089	82	Indian Ocean	1	Israel	Eilat	na	29.5333	34.9667	10	Platygyra	Platygyra_lamellina	1182	2017-06-29	10	0.0403646	6.67e-05	unlit	29.5333	North and central Red Sea
6090	82	Indian Ocean	1	Israel	Eilat	na	29.5333	34.9667	10	Platygyra	Platygyra_lamellina	1182	2017-06-30	9	0.0403646	6.67e-05	unlit	29.5333	North and central Red Sea
6091	82	Indian Ocean	1	Israel	Eilat	na	29.5333	34.9667	10	Platygyra	Platygyra_lamellina	1182	2017-07-02	7	0.0403646	6.67e-05	unlit	29.5333	North and central Red Sea
6092	82	Indian Ocean	1	Israel	Eilat	na	29.5333	34.9667	10	Platygyra	Platygyra_lamellina	1182	2017-07-03	6	0.0403646	6.67e-05	unlit	29.5333	North and central Red Sea
6093	82	Indian Ocean	1	Israel	Eilat	na	29.5333	34.9667	10	Platygyra	Platygyra_lamellina	1182	2017-07-04	5	0.0403646	6.67e-05	unlit	29.5333	North and central Red Sea
6094	82	Indian Ocean	1	Israel	Eilat	na	29.5333	34.9667	10	Platygyra	Platygyra_lamellina	1182	2017-07-05	4	0.0403646	6.67e-05	unlit	29.5333	North and central Red Sea
6095	82	Indian Ocean	1	Israel	Eilat	na	29.5333	34.9667	10	Platygyra	Platygyra_lamellina	1182	2017-07-06	3	0.0403646	6.67e-05	unlit	29.5333	North and central Red Sea
6096	82	Indian Ocean	1	Israel	Eilat	na	29.5333	34.9667	10	Platygyra	Platygyra_lamellina	1182	2017-07-07	2	0.0403646	6.67e-05	unlit	29.5333	North and central Red Sea
6097	82	Indian Ocean	1	Israel	Eilat	na	29.5333	34.9667	10	Platygyra	Platygyra_lamellina	1182	2017-07-08	1	0.0403646	6.67e-05	unlit	29.5333	North and central Red Sea
6098	82	Indian Ocean	1	Israel	Eilat	na	29.5333	34.9667	10	Platygyra	Platygyra_lamellina	1182	2017-07-09	0	0.0403646	6.67e-05	unlit	29.5333	North and central Red Sea
6099	82	Indian Ocean	1	Israel	Eilat	na	29.5333	34.9667	10	Platygyra	Platygyra_lamellina	1182	2017-07-10	1	0.0403646	6.67e-05	unlit	29.5333	North and central Red Sea
6100	82	Indian Ocean	1	Israel	Eilat	na	29.5333	34.9667	10	Platygyra	Platygyra_lamellina	1182	2017-07-11	2	0.0403646	6.67e-05	unlit	29.5333	North and central Red Sea
6101	82	Indian Ocean	1	Israel	Eilat	na	29.5333	34.9667	10	Platygyra	Platygyra_lamellina	1182	2017-07-12	3	0.0403646	6.67e-05	unlit	29.5333	North and central Red Sea
6102	82	Indian Ocean	1	Israel	Eilat	na	29.5333	34.9667	10	Platygyra	Platygyra_lamellina	1182	2017-07-13	4	0.0403646	6.67e-05	unlit	29.5333	North and central Red Sea
6103	82	Indian Ocean	1	Israel	Eilat	na	29.5333	34.9667	10	Platygyra	Platygyra_lamellina	1182	2017-07-14	5	0.0403646	6.67e-05	unlit	29.5333	North and central Red Sea
6104	82	Indian Ocean	1	Israel	Eilat	na	29.5333	34.9667	10	Platygyra	Platygyra_lamellina	1182	2017-07-15	6	0.0403646	6.67e-05	unlit	29.5333	North and central Red Sea
6105	82	Indian Ocean	1	Israel	Eilat	na	29.5333	34.9667	10	Platygyra	Platygyra_lamellina	1182	2017-07-16	7	0.0403646	6.67e-05	unlit	29.5333	North and central Red Sea
6106	82	Indian Ocean	1	Israel	Eilat	na	29.5333	34.9667	10	Platygyra	Platygyra_lamellina	1182	2017-07-17	8	0.0403646	6.67e-05	unlit	29.5333	North and central Red Sea
6107	82	Indian Ocean	1	Israel	Eilat	na	29.5333	34.9667	10	Platygyra	Platygyra_lamellina	1182	2017-07-18	9	0.0403646	6.67e-05	unlit	29.5333	North and central Red Sea
6108	82	Indian Ocean	1	Israel	Eilat	na	29.5333	34.9667	10	Platygyra	Platygyra_lamellina	1182	2017-07-19	10	0.0403646	6.67e-05	unlit	29.5333	North and central Red Sea
6109	82	Indian Ocean	1	Israel	Eilat	na	29.5333	34.9667	10	Platygyra	Platygyra_lamellina	1182	2017-07-20	11	0.0403646	6.67e-05	unlit	29.5333	North and central Red Sea
6110	82	Indian Ocean	1	Israel	Eilat	na	29.5333	34.9667	10	Platygyra	Platygyra_lamellina	1182	2017-07-21	12	0.0403646	6.67e-05	unlit	29.5333	North and central Red Sea
6111	82	Indian Ocean	1	Israel	Eilat	na	29.5333	34.9667	10	Platygyra	Platygyra_lamellina	1182	2017-07-22	13	0.0403646	6.67e-05	unlit	29.5333	North and central Red Sea
6112	82	Indian Ocean	1	Israel	Eilat	na	29.5333	34.9667	10	Platygyra	Platygyra_lamellina	1182	2017-07-23	14	0.0403646	6.67e-05	unlit	29.5333	North and central Red Sea
6113	82	Indian Ocean	1	Israel	Eilat	na	29.5333	34.9667	10	Platygyra	Platygyra_lamellina	1182	2017-07-27	11	0.0403646	6.67e-05	unlit	29.5333	North and central Red Sea
6114	82	Indian Ocean	1	Israel	Eilat	na	29.5333	34.9667	10	Platygyra	Platygyra_lamellina	1182	2018-06-12	14	0.0403646	6.67e-05	unlit	29.5333	North and central Red Sea
6115	82	Indian Ocean	1	Israel	Eilat	na	29.5333	34.9667	10	Platygyra	Platygyra_lamellina	1182	2018-06-15	13	0.0403646	6.67e-05	unlit	29.5333	North and central Red Sea
6116	82	Indian Ocean	1	Israel	Eilat	na	29.5333	34.9667	10	Platygyra	Platygyra_lamellina	1182	2018-06-16	12	0.0403646	6.67e-05	unlit	29.5333	North and central Red Sea
6117	82	Indian Ocean	1	Israel	Eilat	na	29.5333	34.9667	10	Platygyra	Platygyra_lamellina	1182	2018-06-17	11	0.0403646	6.67e-05	unlit	29.5333	North and central Red Sea
6118	82	Indian Ocean	1	Israel	Eilat	na	29.5333	34.9667	10	Platygyra	Platygyra_lamellina	1182	2018-06-18	10	0.0403646	6.67e-05	unlit	29.5333	North and central Red Sea
6119	82	Indian Ocean	1	Israel	Eilat	na	29.5333	34.9667	10	Platygyra	Platygyra_lamellina	1182	2018-06-19	9	0.0403646	6.67e-05	unlit	29.5333	North and central Red Sea
6120	82	Indian Ocean	1	Israel	Eilat	na	29.5333	34.9667	10	Platygyra	Platygyra_lamellina	1182	2018-06-20	8	0.0403646	6.67e-05	unlit	29.5333	North and central Red Sea
6121	82	Indian Ocean	1	Israel	Eilat	na	29.5333	34.9667	10	Platygyra	Platygyra_lamellina	1182	2018-06-21	7	0.0403646	6.67e-05	unlit	29.5333	North and central Red Sea
6122	82	Indian Ocean	1	Israel	Eilat	na	29.5333	34.9667	10	Platygyra	Platygyra_lamellina	1182	2018-06-22	6	0.0403646	6.67e-05	unlit	29.5333	North and central Red Sea
6123	82	Indian Ocean	1	Israel	Eilat	na	29.5333	34.9667	10	Platygyra	Platygyra_lamellina	1182	2018-06-23	5	0.0403646	6.67e-05	unlit	29.5333	North and central Red Sea
6124	82	Indian Ocean	1	Israel	Eilat	na	29.5333	34.9667	10	Platygyra	Platygyra_lamellina	1182	2018-06-24	4	0.0403646	6.67e-05	unlit	29.5333	North and central Red Sea
6125	82	Indian Ocean	1	Israel	Eilat	na	29.5333	34.9667	10	Platygyra	Platygyra_lamellina	1182	2018-06-25	3	0.0403646	6.67e-05	unlit	29.5333	North and central Red Sea
6126	82	Indian Ocean	1	Israel	Eilat	na	29.5333	34.9667	10	Platygyra	Platygyra_lamellina	1182	2018-06-26	2	0.0403646	6.67e-05	unlit	29.5333	North and central Red Sea
6127	82	Indian Ocean	1	Israel	Eilat	na	29.5333	34.9667	10	Platygyra	Platygyra_lamellina	1182	2018-06-27	1	0.0403646	6.67e-05	unlit	29.5333	North and central Red Sea
6128	82	Indian Ocean	1	Israel	Eilat	na	29.5333	34.9667	10	Platygyra	Platygyra_lamellina	1182	2018-06-28	0	0.0403646	6.67e-05	unlit	29.5333	North and central Red Sea
6129	82	Indian Ocean	1	Israel	Eilat	na	29.5333	34.9667	10	Platygyra	Platygyra_lamellina	1182	2018-06-29	1	0.0403646	6.67e-05	unlit	29.5333	North and central Red Sea
6130	82	Indian Ocean	1	Israel	Eilat	na	29.5333	34.9667	10	Platygyra	Platygyra_lamellina	1182	2018-06-30	2	0.0403646	6.67e-05	unlit	29.5333	North and central Red Sea
6131	82	Indian Ocean	1	Israel	Eilat	na	29.5333	34.9667	10	Platygyra	Platygyra_lamellina	1182	2018-07-01	3	0.0403646	6.67e-05	unlit	29.5333	North and central Red Sea
6132	82	Indian Ocean	1	Israel	Eilat	na	29.5333	34.9667	10	Platygyra	Platygyra_lamellina	1182	2018-07-02	4	0.0403646	6.67e-05	unlit	29.5333	North and central Red Sea
6133	82	Indian Ocean	1	Israel	Eilat	na	29.5333	34.9667	10	Platygyra	Platygyra_lamellina	1182	2018-07-03	5	0.0403646	6.67e-05	unlit	29.5333	North and central Red Sea
6134	82	Indian Ocean	1	Israel	Eilat	na	29.5333	34.9667	10	Platygyra	Platygyra_lamellina	1182	2018-07-05	7	0.0403646	6.67e-05	unlit	29.5333	North and central Red Sea
6135	82	Indian Ocean	1	Israel	Eilat	na	29.5333	34.9667	10	Platygyra	Platygyra_lamellina	1182	2018-07-06	8	0.0403646	6.67e-05	unlit	29.5333	North and central Red Sea
6136	82	Indian Ocean	1	Israel	Eilat	na	29.5333	34.9667	10	Platygyra	Platygyra_lamellina	1182	2018-07-07	9	0.0403646	6.67e-05	unlit	29.5333	North and central Red Sea
6137	82	Indian Ocean	1	Israel	Eilat	na	29.5333	34.9667	10	Platygyra	Platygyra_lamellina	1182	2018-07-08	10	0.0403646	6.67e-05	unlit	29.5333	North and central Red Sea
6138	82	Indian Ocean	1	Israel	Eilat	na	29.5333	34.9667	10	Platygyra	Platygyra_lamellina	1182	2018-07-09	11	0.0403646	6.67e-05	unlit	29.5333	North and central Red Sea
6139	82	Indian Ocean	1	Israel	Eilat	na	29.5333	34.9667	10	Platygyra	Platygyra_lamellina	1182	2018-07-10	12	0.0403646	6.67e-05	unlit	29.5333	North and central Red Sea
6140	82	Indian Ocean	1	Israel	Eilat	na	29.5333	34.9667	10	Platygyra	Platygyra_lamellina	1182	2018-07-11	13	0.0403646	6.67e-05	unlit	29.5333	North and central Red Sea
6141	82	Indian Ocean	1	Israel	Eilat	na	29.5333	34.9667	10	Platygyra	Platygyra_lamellina	1182	2018-07-12	14	0.0403646	6.67e-05	unlit	29.5333	North and central Red Sea
6142	82	Indian Ocean	1	Israel	Eilat	na	29.5333	34.9667	10	Platygyra	Platygyra_lamellina	1182	2018-07-13	14	0.0403646	6.67e-05	unlit	29.5333	North and central Red Sea
6143	82	Indian Ocean	1	Israel	Eilat	na	29.5333	34.9667	10	Platygyra	Platygyra_lamellina	1182	2018-07-15	12	0.0403646	6.67e-05	unlit	29.5333	North and central Red Sea
6144	82	Indian Ocean	1	Israel	Eilat	na	29.5333	34.9667	10	Platygyra	Platygyra_lamellina	1182	2018-07-16	11	0.0403646	6.67e-05	unlit	29.5333	North and central Red Sea
6145	82	Indian Ocean	1	Israel	Eilat	na	29.5333	34.9667	10	Platygyra	Platygyra_lamellina	1182	2018-07-17	10	0.0403646	6.67e-05	unlit	29.5333	North and central Red Sea
6146	82	Indian Ocean	1	Israel	Eilat	na	29.5333	34.9667	10	Platygyra	Platygyra_lamellina	1182	2018-07-18	9	0.0403646	6.67e-05	unlit	29.5333	North and central Red Sea
2652	85	Western and Central Pacific	59	Japan	Amakusa	na	32.1667	130.033	2	Platygyra	Platygyra_contorta	1179	2002-07-31	7	0.0150825	-9e-05	unlit	32.1667	South-east Kyushu, Japan
2655	85	Western and Central Pacific	59	Japan	Amakusa	na	32.1667	130.033	2	Platygyra	Platygyra_contorta	1179	2002-08-01	8	0.0150825	-9e-05	unlit	32.1667	South-east Kyushu, Japan
2658	85	Western and Central Pacific	59	Japan	Amakusa	na	32.1667	130.033	2	Platygyra	Platygyra_contorta	1179	2002-08-02	9	0.0150825	-9e-05	unlit	32.1667	South-east Kyushu, Japan
2666	85	Western and Central Pacific	59	Japan	Amakusa	na	32.1667	130.033	2	Platygyra	Platygyra_contorta	1179	2003-07-21	7	0.0150825	-9e-05	unlit	32.1667	South-east Kyushu, Japan
2668	85	Western and Central Pacific	59	Japan	Amakusa	na	32.1667	130.033	2	Platygyra	Platygyra_contorta	1179	2003-07-22	8	0.0150825	-9e-05	unlit	32.1667	South-east Kyushu, Japan
2671	85	Western and Central Pacific	59	Japan	Amakusa	na	32.1667	130.033	2	Platygyra	Platygyra_contorta	1179	2003-08-20	8	0.0150825	-9e-05	unlit	32.1667	South-east Kyushu, Japan
2673	85	Western and Central Pacific	59	Japan	Amakusa	na	32.1667	130.033	2	Platygyra	Platygyra_contorta	1179	2003-08-21	9	0.0150825	-9e-05	unlit	32.1667	South-east Kyushu, Japan
2692	88	Western and Central Pacific	61	Japan	Kochi	Biological Institute of Kuroshio	32.7789	132.732	5	Platygyra	Platygyra_contorta	1179	2006-07-17	6	-0.0412758	-0.000316667	unlit	32.7789	Shikoku, Japan
2696	88	Western and Central Pacific	61	Japan	Kochi	Biological Institute of Kuroshio	32.7789	132.732	5	Platygyra	Platygyra_contorta	1179	2006-07-18	7	-0.0412758	-0.000316667	unlit	32.7789	Shikoku, Japan
2706	88	Western and Central Pacific	61	Japan	Kochi	Biological Institute of Kuroshio	32.7789	132.732	5	Platygyra	Platygyra_contorta	1179	2007-08-06	7	-0.0412758	-0.000316667	unlit	32.7789	Shikoku, Japan
2711	88	Western and Central Pacific	61	Japan	Kochi	Biological Institute of Kuroshio	32.7789	132.732	5	Platygyra	Platygyra_contorta	1179	2008-07-26	8	-0.0412758	-0.000316667	unlit	32.7789	Shikoku, Japan
2712	88	Western and Central Pacific	61	Japan	Kochi	Biological Institute of Kuroshio	32.7789	132.732	5	Platygyra	Platygyra_contorta	1179	2008-07-27	9	-0.0412758	-0.000316667	unlit	32.7789	Shikoku, Japan
2715	88	Western and Central Pacific	61	Japan	Kochi	Biological Institute of Kuroshio	32.7789	132.732	5	Platygyra	Platygyra_contorta	1179	2009-07-17	10	-0.0412758	-0.000316667	unlit	32.7789	Shikoku, Japan
2716	88	Western and Central Pacific	61	Japan	Kochi	Biological Institute of Kuroshio	32.7789	132.732	5	Platygyra	Platygyra_contorta	1179	2009-07-18	11	-0.0412758	-0.000316667	unlit	32.7789	Shikoku, Japan
2785	89	Western and Central Pacific	61	Japan	Kochi	Nishidomari	32.7667	132.733	2	Platygyra	Platygyra_contorta	1179	2005-07-29	8	-0.0334373	-0.000394445	unlit	32.7667	Shikoku, Japan
2788	89	Western and Central Pacific	61	Japan	Kochi	Nishidomari	32.7667	132.733	2	Platygyra	Platygyra_contorta	1179	2005-07-30	9	-0.0334373	-0.000394445	unlit	32.7667	Shikoku, Japan
2809	89	Western and Central Pacific	61	Japan	Kochi	Nishidomari	32.7667	132.733	2	Platygyra	Platygyra_contorta	1179	2006-07-17	6	-0.0334373	-0.000394445	unlit	32.7667	Shikoku, Japan
2816	89	Western and Central Pacific	61	Japan	Kochi	Nishidomari	32.7667	132.733	2	Platygyra	Platygyra_contorta	1179	2006-07-18	7	-0.0334373	-0.000394445	unlit	32.7667	Shikoku, Japan
2821	89	Western and Central Pacific	61	Japan	Kochi	Nishidomari	32.7667	132.733	2	Platygyra	Platygyra_contorta	1179	2006-07-19	8	-0.0334373	-0.000394445	unlit	32.7667	Shikoku, Japan
2824	89	Western and Central Pacific	61	Japan	Kochi	Nishidomari	32.7667	132.733	2	Platygyra	Platygyra_contorta	1179	2006-07-20	9	-0.0334373	-0.000394445	unlit	32.7667	Shikoku, Japan
2826	89	Western and Central Pacific	61	Japan	Kochi	Nishidomari	32.7667	132.733	2	Platygyra	Platygyra_contorta	1179	2006-07-21	10	-0.0334373	-0.000394445	unlit	32.7667	Shikoku, Japan
2828	89	Western and Central Pacific	61	Japan	Kochi	Nishidomari	32.7667	132.733	2	Platygyra	Platygyra_contorta	1179	2006-07-22	11	-0.0334373	-0.000394445	unlit	32.7667	Shikoku, Japan
2829	89	Western and Central Pacific	61	Japan	Kochi	Nishidomari	32.7667	132.733	2	Platygyra	Platygyra_contorta	1179	2006-07-24	13	-0.0334373	-0.000394445	unlit	32.7667	Shikoku, Japan
2830	89	Western and Central Pacific	61	Japan	Kochi	Nishidomari	32.7667	132.733	2	Platygyra	Platygyra_contorta	1179	2006-07-25	14	-0.0334373	-0.000394445	unlit	32.7667	Shikoku, Japan
2831	89	Western and Central Pacific	61	Japan	Kochi	Nishidomari	32.7667	132.733	2	Platygyra	Platygyra_contorta	1179	2006-07-26	14	-0.0334373	-0.000394445	unlit	32.7667	Shikoku, Japan
2835	89	Western and Central Pacific	61	Japan	Kochi	Nishidomari	32.7667	132.733	2	Platygyra	Platygyra_contorta	1179	2006-07-28	12	-0.0334373	-0.000394445	unlit	32.7667	Shikoku, Japan
2840	89	Western and Central Pacific	61	Japan	Kochi	Nishidomari	32.7667	132.733	2	Platygyra	Platygyra_contorta	1179	2006-07-30	10	-0.0334373	-0.000394445	unlit	32.7667	Shikoku, Japan
2857	89	Western and Central Pacific	61	Japan	Kochi	Nishidomari	32.7667	132.733	2	Platygyra	Platygyra_contorta	1179	2006-08-13	4	-0.0334373	-0.000394445	unlit	32.7667	Shikoku, Japan
2870	89	Western and Central Pacific	61	Japan	Kochi	Nishidomari	32.7667	132.733	2	Platygyra	Platygyra_contorta	1179	2006-08-16	7	-0.0334373	-0.000394445	unlit	32.7667	Shikoku, Japan
2786	89	Western and Central Pacific	61	Japan	Kochi	Nishidomari	32.7667	132.733	0	Platygyra	Platygyra_sinensis	1185	2005-07-29	8	-0.0334373	-0.000394445	unlit	32.7667	Shikoku, Japan
2789	89	Western and Central Pacific	61	Japan	Kochi	Nishidomari	32.7667	132.733	0	Platygyra	Platygyra_sinensis	1185	2005-07-30	9	-0.0334373	-0.000394445	unlit	32.7667	Shikoku, Japan
2810	89	Western and Central Pacific	61	Japan	Kochi	Nishidomari	32.7667	132.733	0	Platygyra	Platygyra_sinensis	1185	2006-07-17	6	-0.0334373	-0.000394445	unlit	32.7667	Shikoku, Japan
2871	89	Western and Central Pacific	61	Japan	Kochi	Nishidomari	32.7667	132.733	0	Platygyra	Platygyra_sinensis	1185	2006-08-16	7	-0.0334373	-0.000394445	unlit	32.7667	Shikoku, Japan
3229	105	Western and Central Pacific	58	Japan	Sesoko	Sesoko Point	26.6255	127.861	2	Platygyra	Platygyra_pini	1183	2018-05-31	2	0.0203845	-0.000159091	lit	26.6255	North Ryukyu Islands, Japan
3802	113	Western and Central Pacific	45	Malaysia	Lankayan Island	Lankayan Island	6.5052	117.918	2	Platygyra	Platygyra_pini	1183	2019-04-22	3	0.0291927	-0.000442858	unlit	6.5052	Sulu Sea, Philippines
4117	133	Western and Central Pacific	47	Philippines	Cabarruyan Island	na	16.3443	120.012	0	Platygyra	Platygyra_daedalea	1181	2007-05-07	5	0.0386378	0.00186667	unlit	16.3443	North Philippines
4118	133	Western and Central Pacific	47	Philippines	Cabarruyan Island	na	16.3443	120.012	0	Platygyra	Platygyra_pini	1183	2007-05-07	5	0.0386378	0.00186667	unlit	16.3443	North Philippines
4129	133	Western and Central Pacific	47	Philippines	Cabarruyan Island	na	16.3443	120.012	0	Platygyra	Platygyra_pini	1183	2007-06-05	4	0.0386378	0.00186667	unlit	16.3443	North Philippines
4139	133	Western and Central Pacific	47	Philippines	Cabarruyan Island	na	16.3443	120.012	0	Platygyra	Platygyra_pini	1183	2007-06-06	5	0.0386378	0.00186667	unlit	16.3443	North Philippines
4200	136	Indian Ocean	1	Saudi Arabia	Al Fahal	na	22.224	38.9695	5	Platygyra	Platygyra_sinensis	1185	2012-04-12	6	0.0257917	-0.000104615	lit	22.224	North and central Red Sea
4288	138	Indian Ocean	1	Saudi Arabia	Fsar	na	22.2296	39.0288	15	Platygyra	Platygyra_lamellina	1182	2014-05-15	1	0.0253334	-0.000192	lit	22.2296	North and central Red Sea
4291	138	Indian Ocean	1	Saudi Arabia	Fsar	na	22.2296	39.0288	15	Platygyra	Platygyra_lamellina	1182	2014-05-16	2	0.0253334	-0.000192	lit	22.2296	North and central Red Sea
4289	138	Indian Ocean	1	Saudi Arabia	Fsar	na	22.2296	39.0288	15	Platygyra	Platygyra_sinensis	1185	2014-05-15	1	0.0253334	-0.000192	lit	22.2296	North and central Red Sea
4406	143	Indian Ocean	32	Singapore	Raffles Lighthouse	na	1.16667	103.75	0	Platygyra	Platygyra_daedalea	1181	2007-04-07	4	0.0123652	-0.0021	lit	1.16667	Strait of Malacca, eastern Sumatra and Singapore
4423	143	Indian Ocean	32	Singapore	Raffles Lighthouse	na	1.16667	103.75	0	Platygyra	Platygyra_daedalea	1181	2007-04-08	5	0.0123652	-0.0021	lit	1.16667	Strait of Malacca, eastern Sumatra and Singapore
4598	143	Indian Ocean	32	Singapore	Raffles Lighthouse	na	1.16667	103.75	3	Platygyra	Platygyra_daedalea	1181	2015-04-08	4	0.0123652	-0.0021	lit	1.16667	Strait of Malacca, eastern Sumatra and Singapore
4407	143	Indian Ocean	32	Singapore	Raffles Lighthouse	na	1.16667	103.75	1	Platygyra	Platygyra_lamellina	1182	2007-04-07	4	0.0123652	-0.0021	lit	1.16667	Strait of Malacca, eastern Sumatra and Singapore
4424	143	Indian Ocean	32	Singapore	Raffles Lighthouse	na	1.16667	103.75	1	Platygyra	Platygyra_lamellina	1182	2007-04-08	5	0.0123652	-0.0021	lit	1.16667	Strait of Malacca, eastern Sumatra and Singapore
4408	143	Indian Ocean	32	Singapore	Raffles Lighthouse	na	1.16667	103.75	0	Platygyra	Platygyra_pini	1183	2007-04-07	4	0.0123652	-0.0021	lit	1.16667	Strait of Malacca, eastern Sumatra and Singapore
4425	143	Indian Ocean	32	Singapore	Raffles Lighthouse	na	1.16667	103.75	0	Platygyra	Platygyra_pini	1183	2007-04-08	5	0.0123652	-0.0021	lit	1.16667	Strait of Malacca, eastern Sumatra and Singapore
4440	143	Indian Ocean	32	Singapore	Raffles Lighthouse	na	1.16667	103.75	3	Platygyra	Platygyra_pini	1183	2012-04-10	3	0.0123652	-0.0021	lit	1.16667	Strait of Malacca, eastern Sumatra and Singapore
4441	143	Indian Ocean	32	Singapore	Raffles Lighthouse	na	1.16667	103.75	3	Platygyra	Platygyra_pini	1183	2012-04-10	3	0.0123652	-0.0021	lit	1.16667	Strait of Malacca, eastern Sumatra and Singapore
4469	143	Indian Ocean	32	Singapore	Raffles Lighthouse	na	1.16667	103.75	3	Platygyra	Platygyra_pini	1183	2012-04-11	4	0.0123652	-0.0021	lit	1.16667	Strait of Malacca, eastern Sumatra and Singapore
4470	143	Indian Ocean	32	Singapore	Raffles Lighthouse	na	1.16667	103.75	3	Platygyra	Platygyra_pini	1183	2012-04-11	4	0.0123652	-0.0021	lit	1.16667	Strait of Malacca, eastern Sumatra and Singapore
4513	143	Indian Ocean	32	Singapore	Raffles Lighthouse	na	1.16667	103.75	3	Platygyra	Platygyra_pini	1183	2012-04-12	5	0.0123652	-0.0021	lit	1.16667	Strait of Malacca, eastern Sumatra and Singapore
4514	143	Indian Ocean	32	Singapore	Raffles Lighthouse	na	1.16667	103.75	3	Platygyra	Platygyra_pini	1183	2012-04-12	5	0.0123652	-0.0021	lit	1.16667	Strait of Malacca, eastern Sumatra and Singapore
4515	143	Indian Ocean	32	Singapore	Raffles Lighthouse	na	1.16667	103.75	3	Platygyra	Platygyra_pini	1183	2012-04-12	5	0.0123652	-0.0021	lit	1.16667	Strait of Malacca, eastern Sumatra and Singapore
4711	143	Indian Ocean	32	Singapore	Raffles Lighthouse	na	1.16667	103.75	3	Platygyra	Platygyra_pini	1183	2018-04-04	4	0.0123652	-0.0021	lit	1.16667	Strait of Malacca, eastern Sumatra and Singapore
4779	143	Indian Ocean	32	Singapore	Raffles Lighthouse	na	1.16667	103.75	3	Platygyra	Platygyra_pini	1183	2019-04-24	5	0.0123652	-0.0021	lit	1.16667	Strait of Malacca, eastern Sumatra and Singapore
4319	143	Indian Ocean	32	Singapore	Raffles Lighthouse	na	1.16667	103.75	2	Platygyra	Platygyra_ryukyuensis	1184	2002-04-01	3	0.0123652	-0.0021	lit	1.16667	Strait of Malacca, eastern Sumatra and Singapore
4327	143	Indian Ocean	32	Singapore	Raffles Lighthouse	na	1.16667	103.75	2	Platygyra	Platygyra_ryukyuensis	1184	2002-04-02	4	0.0123652	-0.0021	lit	1.16667	Strait of Malacca, eastern Sumatra and Singapore
4340	143	Indian Ocean	32	Singapore	Raffles Lighthouse	na	1.16667	103.75	2	Platygyra	Platygyra_ryukyuensis	1184	2003-04-20	3	0.0123652	-0.0021	lit	1.16667	Strait of Malacca, eastern Sumatra and Singapore
4346	143	Indian Ocean	32	Singapore	Raffles Lighthouse	na	1.16667	103.75	2	Platygyra	Platygyra_ryukyuensis	1184	2003-04-21	4	0.0123652	-0.0021	lit	1.16667	Strait of Malacca, eastern Sumatra and Singapore
4353	143	Indian Ocean	32	Singapore	Raffles Lighthouse	na	1.16667	103.75	2	Platygyra	Platygyra_ryukyuensis	1184	2003-04-22	5	0.0123652	-0.0021	lit	1.16667	Strait of Malacca, eastern Sumatra and Singapore
4320	143	Indian Ocean	32	Singapore	Raffles Lighthouse	na	1.16667	103.75	0	Platygyra	Platygyra_sinensis	1185	2002-04-01	3	0.0123652	-0.0021	lit	1.16667	Strait of Malacca, eastern Sumatra and Singapore
4328	143	Indian Ocean	32	Singapore	Raffles Lighthouse	na	1.16667	103.75	0	Platygyra	Platygyra_sinensis	1185	2002-04-02	4	0.0123652	-0.0021	lit	1.16667	Strait of Malacca, eastern Sumatra and Singapore
4409	143	Indian Ocean	32	Singapore	Raffles Lighthouse	na	1.16667	103.75	0	Platygyra	Platygyra_sinensis	1185	2007-04-07	4	0.0123652	-0.0021	lit	1.16667	Strait of Malacca, eastern Sumatra and Singapore
4426	143	Indian Ocean	32	Singapore	Raffles Lighthouse	na	1.16667	103.75	0	Platygyra	Platygyra_sinensis	1185	2007-04-08	5	0.0123652	-0.0021	lit	1.16667	Strait of Malacca, eastern Sumatra and Singapore
4471	143	Indian Ocean	32	Singapore	Raffles Lighthouse	na	1.16667	103.75	3	Platygyra	Platygyra_sinensis	1185	2012-04-11	4	0.0123652	-0.0021	lit	1.16667	Strait of Malacca, eastern Sumatra and Singapore
4472	143	Indian Ocean	32	Singapore	Raffles Lighthouse	na	1.16667	103.75	3	Platygyra	Platygyra_sinensis	1185	2012-04-11	4	0.0123652	-0.0021	lit	1.16667	Strait of Malacca, eastern Sumatra and Singapore
4473	143	Indian Ocean	32	Singapore	Raffles Lighthouse	na	1.16667	103.75	3	Platygyra	Platygyra_sinensis	1185	2012-04-11	4	0.0123652	-0.0021	lit	1.16667	Strait of Malacca, eastern Sumatra and Singapore
4474	143	Indian Ocean	32	Singapore	Raffles Lighthouse	na	1.16667	103.75	3	Platygyra	Platygyra_sinensis	1185	2012-04-11	4	0.0123652	-0.0021	lit	1.16667	Strait of Malacca, eastern Sumatra and Singapore
4475	143	Indian Ocean	32	Singapore	Raffles Lighthouse	na	1.16667	103.75	3	Platygyra	Platygyra_sinensis	1185	2012-04-11	4	0.0123652	-0.0021	lit	1.16667	Strait of Malacca, eastern Sumatra and Singapore
4476	143	Indian Ocean	32	Singapore	Raffles Lighthouse	na	1.16667	103.75	3	Platygyra	Platygyra_sinensis	1185	2012-04-11	4	0.0123652	-0.0021	lit	1.16667	Strait of Malacca, eastern Sumatra and Singapore
4477	143	Indian Ocean	32	Singapore	Raffles Lighthouse	na	1.16667	103.75	3	Platygyra	Platygyra_sinensis	1185	2012-04-11	4	0.0123652	-0.0021	lit	1.16667	Strait of Malacca, eastern Sumatra and Singapore
4478	143	Indian Ocean	32	Singapore	Raffles Lighthouse	na	1.16667	103.75	3	Platygyra	Platygyra_sinensis	1185	2012-04-11	4	0.0123652	-0.0021	lit	1.16667	Strait of Malacca, eastern Sumatra and Singapore
4479	143	Indian Ocean	32	Singapore	Raffles Lighthouse	na	1.16667	103.75	3	Platygyra	Platygyra_sinensis	1185	2012-04-11	4	0.0123652	-0.0021	lit	1.16667	Strait of Malacca, eastern Sumatra and Singapore
4516	143	Indian Ocean	32	Singapore	Raffles Lighthouse	na	1.16667	103.75	3	Platygyra	Platygyra_sinensis	1185	2012-04-12	5	0.0123652	-0.0021	lit	1.16667	Strait of Malacca, eastern Sumatra and Singapore
4517	143	Indian Ocean	32	Singapore	Raffles Lighthouse	na	1.16667	103.75	3	Platygyra	Platygyra_sinensis	1185	2012-04-12	5	0.0123652	-0.0021	lit	1.16667	Strait of Malacca, eastern Sumatra and Singapore
4518	143	Indian Ocean	32	Singapore	Raffles Lighthouse	na	1.16667	103.75	3	Platygyra	Platygyra_sinensis	1185	2012-04-12	5	0.0123652	-0.0021	lit	1.16667	Strait of Malacca, eastern Sumatra and Singapore
4519	143	Indian Ocean	32	Singapore	Raffles Lighthouse	na	1.16667	103.75	3	Platygyra	Platygyra_sinensis	1185	2012-04-12	5	0.0123652	-0.0021	lit	1.16667	Strait of Malacca, eastern Sumatra and Singapore
4520	143	Indian Ocean	32	Singapore	Raffles Lighthouse	na	1.16667	103.75	3	Platygyra	Platygyra_sinensis	1185	2012-04-12	5	0.0123652	-0.0021	lit	1.16667	Strait of Malacca, eastern Sumatra and Singapore
4521	143	Indian Ocean	32	Singapore	Raffles Lighthouse	na	1.16667	103.75	3	Platygyra	Platygyra_sinensis	1185	2012-04-12	5	0.0123652	-0.0021	lit	1.16667	Strait of Malacca, eastern Sumatra and Singapore
4522	143	Indian Ocean	32	Singapore	Raffles Lighthouse	na	1.16667	103.75	3	Platygyra	Platygyra_sinensis	1185	2012-04-12	5	0.0123652	-0.0021	lit	1.16667	Strait of Malacca, eastern Sumatra and Singapore
4533	143	Indian Ocean	32	Singapore	Raffles Lighthouse	na	1.16667	103.75	3	Platygyra	Platygyra_sinensis	1185	2014-04-18	3	0.0123652	-0.0021	lit	1.16667	Strait of Malacca, eastern Sumatra and Singapore
4549	143	Indian Ocean	32	Singapore	Raffles Lighthouse	na	1.16667	103.75	3	Platygyra	Platygyra_sinensis	1185	2014-04-19	4	0.0123652	-0.0021	lit	1.16667	Strait of Malacca, eastern Sumatra and Singapore
4565	143	Indian Ocean	32	Singapore	Raffles Lighthouse	na	1.16667	103.75	3	Platygyra	Platygyra_sinensis	1185	2014-04-20	5	0.0123652	-0.0021	lit	1.16667	Strait of Malacca, eastern Sumatra and Singapore
4566	143	Indian Ocean	32	Singapore	Raffles Lighthouse	na	1.16667	103.75	3	Platygyra	Platygyra_sinensis	1185	2014-04-20	5	0.0123652	-0.0021	lit	1.16667	Strait of Malacca, eastern Sumatra and Singapore
4567	143	Indian Ocean	32	Singapore	Raffles Lighthouse	na	1.16667	103.75	3	Platygyra	Platygyra_sinensis	1185	2014-04-20	5	0.0123652	-0.0021	lit	1.16667	Strait of Malacca, eastern Sumatra and Singapore
4568	143	Indian Ocean	32	Singapore	Raffles Lighthouse	na	1.16667	103.75	3	Platygyra	Platygyra_sinensis	1185	2014-04-20	5	0.0123652	-0.0021	lit	1.16667	Strait of Malacca, eastern Sumatra and Singapore
4569	143	Indian Ocean	32	Singapore	Raffles Lighthouse	na	1.16667	103.75	3	Platygyra	Platygyra_sinensis	1185	2014-04-20	5	0.0123652	-0.0021	lit	1.16667	Strait of Malacca, eastern Sumatra and Singapore
4570	143	Indian Ocean	32	Singapore	Raffles Lighthouse	na	1.16667	103.75	3	Platygyra	Platygyra_sinensis	1185	2014-04-20	5	0.0123652	-0.0021	lit	1.16667	Strait of Malacca, eastern Sumatra and Singapore
4578	143	Indian Ocean	32	Singapore	Raffles Lighthouse	na	1.16667	103.75	3	Platygyra	Platygyra_sinensis	1185	2015-04-07	3	0.0123652	-0.0021	lit	1.16667	Strait of Malacca, eastern Sumatra and Singapore
4610	143	Indian Ocean	32	Singapore	Raffles Lighthouse	na	1.16667	103.75	3	Platygyra	Platygyra_sinensis	1185	2015-04-09	5	0.0123652	-0.0021	lit	1.16667	Strait of Malacca, eastern Sumatra and Singapore
4637	143	Indian Ocean	32	Singapore	Raffles Lighthouse	na	1.16667	103.75	3	Platygyra	Platygyra_sinensis	1185	2016-04-27	5	0.0123652	-0.0021	lit	1.16667	Strait of Malacca, eastern Sumatra and Singapore
4656	143	Indian Ocean	32	Singapore	Raffles Lighthouse	na	1.16667	103.75	3	Platygyra	Platygyra_sinensis	1185	2017-04-15	4	0.0123652	-0.0021	lit	1.16667	Strait of Malacca, eastern Sumatra and Singapore
4666	143	Indian Ocean	32	Singapore	Raffles Lighthouse	na	1.16667	103.75	3	Platygyra	Platygyra_sinensis	1185	2017-04-16	5	0.0123652	-0.0021	lit	1.16667	Strait of Malacca, eastern Sumatra and Singapore
4667	143	Indian Ocean	32	Singapore	Raffles Lighthouse	na	1.16667	103.75	3	Platygyra	Platygyra_sinensis	1185	2017-04-16	5	0.0123652	-0.0021	lit	1.16667	Strait of Malacca, eastern Sumatra and Singapore
4686	143	Indian Ocean	32	Singapore	Raffles Lighthouse	na	1.16667	103.75	3	Platygyra	Platygyra_sinensis	1185	2018-04-03	3	0.0123652	-0.0021	lit	1.16667	Strait of Malacca, eastern Sumatra and Singapore
4712	143	Indian Ocean	32	Singapore	Raffles Lighthouse	na	1.16667	103.75	3	Platygyra	Platygyra_sinensis	1185	2018-04-04	4	0.0123652	-0.0021	lit	1.16667	Strait of Malacca, eastern Sumatra and Singapore
4713	143	Indian Ocean	32	Singapore	Raffles Lighthouse	na	1.16667	103.75	3	Platygyra	Platygyra_sinensis	1185	2018-04-04	4	0.0123652	-0.0021	lit	1.16667	Strait of Malacca, eastern Sumatra and Singapore
4714	143	Indian Ocean	32	Singapore	Raffles Lighthouse	na	1.16667	103.75	3	Platygyra	Platygyra_sinensis	1185	2018-04-04	4	0.0123652	-0.0021	lit	1.16667	Strait of Malacca, eastern Sumatra and Singapore
4715	143	Indian Ocean	32	Singapore	Raffles Lighthouse	na	1.16667	103.75	3	Platygyra	Platygyra_sinensis	1185	2018-04-04	4	0.0123652	-0.0021	lit	1.16667	Strait of Malacca, eastern Sumatra and Singapore
4745	143	Indian Ocean	32	Singapore	Raffles Lighthouse	na	1.16667	103.75	3	Platygyra	Platygyra_sinensis	1185	2018-04-05	5	0.0123652	-0.0021	lit	1.16667	Strait of Malacca, eastern Sumatra and Singapore
4746	143	Indian Ocean	32	Singapore	Raffles Lighthouse	na	1.16667	103.75	3	Platygyra	Platygyra_sinensis	1185	2018-04-05	5	0.0123652	-0.0021	lit	1.16667	Strait of Malacca, eastern Sumatra and Singapore
4766	143	Indian Ocean	32	Singapore	Raffles Lighthouse	na	1.16667	103.75	3	Platygyra	Platygyra_sinensis	1185	2019-04-23	4	0.0123652	-0.0021	lit	1.16667	Strait of Malacca, eastern Sumatra and Singapore
4780	143	Indian Ocean	32	Singapore	Raffles Lighthouse	na	1.16667	103.75	3	Platygyra	Platygyra_sinensis	1185	2019-04-24	5	0.0123652	-0.0021	lit	1.16667	Strait of Malacca, eastern Sumatra and Singapore
4790	143	Indian Ocean	32	Singapore	Raffles Lighthouse	na	1.16667	103.75	3	Platygyra	Platygyra_sinensis	1185	2019-04-25	6	0.0123652	-0.0021	lit	1.16667	Strait of Malacca, eastern Sumatra and Singapore
4791	143	Indian Ocean	32	Singapore	Raffles Lighthouse	na	1.16667	103.75	3	Platygyra	Platygyra_sinensis	1185	2019-04-25	6	0.0123652	-0.0021	lit	1.16667	Strait of Malacca, eastern Sumatra and Singapore
4829	145	Western and Central Pacific	56	Taiwan	Bitoujiao	na	25.1257	121.915	2	Platygyra	Platygyra_lamellina	1182	2014-07-18	6	0.0362046	-0.000879999	lit	25.1257	Taiwan and coastal China
4830	145	Western and Central Pacific	56	Taiwan	Bitoujiao	na	25.1257	121.915	2	Platygyra	Platygyra_lamellina	1182	2014-07-18	6	0.0362046	-0.000879999	lit	25.1257	Taiwan and coastal China
5073	147	Western and Central Pacific	56	Taiwan	Longdong	na	25.1187	121.92	11	Platygyra	Platygyra_daedalea	1181	2014-08-19	8	0.0362046	-0.000879999	lit	25.1187	Taiwan and coastal China
5074	147	Western and Central Pacific	56	Taiwan	Longdong	na	25.1187	121.92	11	Platygyra	Platygyra_daedalea	1181	2014-08-19	8	0.0362046	-0.000879999	lit	25.1187	Taiwan and coastal China
5117	147	Western and Central Pacific	56	Taiwan	Longdong	na	25.1187	121.92	11	Platygyra	Platygyra_daedalea	1181	2016-08-19	1	0.0362046	-0.000879999	lit	25.1187	Taiwan and coastal China
5118	147	Western and Central Pacific	56	Taiwan	Longdong	na	25.1187	121.92	11	Platygyra	Platygyra_daedalea	1181	2016-08-19	1	0.0362046	-0.000879999	lit	25.1187	Taiwan and coastal China
5075	147	Western and Central Pacific	56	Taiwan	Longdong	na	25.1187	121.92	15	Platygyra	Platygyra_lamellina	1182	2014-08-19	8	0.0362046	-0.000879999	lit	25.1187	Taiwan and coastal China
5076	147	Western and Central Pacific	56	Taiwan	Longdong	na	25.1187	121.92	15	Platygyra	Platygyra_lamellina	1182	2014-08-19	8	0.0362046	-0.000879999	lit	25.1187	Taiwan and coastal China
5077	147	Western and Central Pacific	56	Taiwan	Longdong	na	25.1187	121.92	20	Platygyra	Platygyra_pini	1183	2014-08-19	8	0.0362046	-0.000879999	lit	25.1187	Taiwan and coastal China
5078	147	Western and Central Pacific	56	Taiwan	Longdong	na	25.1187	121.92	20	Platygyra	Platygyra_pini	1183	2014-08-19	8	0.0362046	-0.000879999	lit	25.1187	Taiwan and coastal China
5089	147	Western and Central Pacific	56	Taiwan	Longdong	na	25.1187	121.92	20	Platygyra	Platygyra_pini	1183	2014-08-21	10	0.0362046	-0.000879999	lit	25.1187	Taiwan and coastal China
5090	147	Western and Central Pacific	56	Taiwan	Longdong	na	25.1187	121.92	20	Platygyra	Platygyra_pini	1183	2014-08-21	10	0.0362046	-0.000879999	lit	25.1187	Taiwan and coastal China
5079	147	Western and Central Pacific	56	Taiwan	Longdong	na	25.1187	121.92	10	Platygyra	Platygyra_ryukyuensis	1184	2014-08-19	8	0.0362046	-0.000879999	lit	25.1187	Taiwan and coastal China
5080	147	Western and Central Pacific	56	Taiwan	Longdong	na	25.1187	121.92	10	Platygyra	Platygyra_ryukyuensis	1184	2014-08-19	8	0.0362046	-0.000879999	lit	25.1187	Taiwan and coastal China
5085	147	Western and Central Pacific	56	Taiwan	Longdong	na	25.1187	121.92	11	Platygyra	Platygyra_ryukyuensis	1184	2014-08-20	9	0.0362046	-0.000879999	lit	25.1187	Taiwan and coastal China
5086	147	Western and Central Pacific	56	Taiwan	Longdong	na	25.1187	121.92	11	Platygyra	Platygyra_ryukyuensis	1184	2014-08-20	9	0.0362046	-0.000879999	lit	25.1187	Taiwan and coastal China
5091	147	Western and Central Pacific	56	Taiwan	Longdong	na	25.1187	121.92	11	Platygyra	Platygyra_ryukyuensis	1184	2014-08-21	10	0.0362046	-0.000879999	lit	25.1187	Taiwan and coastal China
5092	147	Western and Central Pacific	56	Taiwan	Longdong	na	25.1187	121.92	11	Platygyra	Platygyra_ryukyuensis	1184	2014-08-21	10	0.0362046	-0.000879999	lit	25.1187	Taiwan and coastal China
5113	147	Western and Central Pacific	56	Taiwan	Longdong	na	25.1187	121.92	11	Platygyra	Platygyra_ryukyuensis	1184	2016-08-18	0	0.0362046	-0.000879999	lit	25.1187	Taiwan and coastal China
5114	147	Western and Central Pacific	56	Taiwan	Longdong	na	25.1187	121.92	11	Platygyra	Platygyra_ryukyuensis	1184	2016-08-18	0	0.0362046	-0.000879999	lit	25.1187	Taiwan and coastal China
5063	147	Western and Central Pacific	56	Taiwan	Longdong	na	25.1187	121.92	13	Platygyra	Platygyra_ryukyuensis	1184	2014-08-16	5	0.0362046	-0.000879999	lit	25.1187	Taiwan and coastal China
5064	147	Western and Central Pacific	56	Taiwan	Longdong	na	25.1187	121.92	13	Platygyra	Platygyra_ryukyuensis	1184	2014-08-16	5	0.0362046	-0.000879999	lit	25.1187	Taiwan and coastal China
5105	147	Western and Central Pacific	56	Taiwan	Longdong	na	25.1187	121.92	15	Platygyra	Platygyra_sinensis	1185	2016-07-28	8	0.0362046	-0.000879999	lit	25.1187	Taiwan and coastal China
5106	147	Western and Central Pacific	56	Taiwan	Longdong	na	25.1187	121.92	15	Platygyra	Platygyra_sinensis	1185	2016-07-28	8	0.0362046	-0.000879999	lit	25.1187	Taiwan and coastal China
5147	147	Western and Central Pacific	56	Taiwan	Longdong	na	25.1187	121.92	11	Platygyra	Platygyra_verweyi	1186	2016-08-21	3	0.0362046	-0.000879999	lit	25.1187	Taiwan and coastal China
5148	147	Western and Central Pacific	56	Taiwan	Longdong	na	25.1187	121.92	11	Platygyra	Platygyra_verweyi	1186	2016-08-21	3	0.0362046	-0.000879999	lit	25.1187	Taiwan and coastal China
5069	147	Western and Central Pacific	56	Taiwan	Longdong	na	25.1187	121.92	20	Platygyra	Platygyra_verweyi	1186	2014-08-18	7	0.0362046	-0.000879999	lit	25.1187	Taiwan and coastal China
5070	147	Western and Central Pacific	56	Taiwan	Longdong	na	25.1187	121.92	20	Platygyra	Platygyra_verweyi	1186	2014-08-18	7	0.0362046	-0.000879999	lit	25.1187	Taiwan and coastal China
5247	148	Western and Central Pacific	56	Taiwan	Lyudao	Chaikou	22.676	121.482	6	Platygyra	Platygyra_daedalea	1181	2012-04-14	7	0.0305333	5.6e-05	unlit	22.676	Taiwan and coastal China
5253	148	Western and Central Pacific	56	Taiwan	Lyudao	Chaikou	22.676	121.482	6	Platygyra	Platygyra_daedalea	1181	2013-05-03	7	0.0305333	5.6e-05	unlit	22.676	Taiwan and coastal China
5236	148	Western and Central Pacific	56	Taiwan	Lyudao	Chaikou	22.676	121.482	6	Platygyra	Platygyra_ryukyuensis	1184	2011-04-25	7	0.0305333	5.6e-05	unlit	22.676	Taiwan and coastal China
5243	148	Western and Central Pacific	56	Taiwan	Lyudao	Chaikou	22.676	121.482	6	Platygyra	Platygyra_ryukyuensis	1184	2012-04-13	6	0.0305333	5.6e-05	unlit	22.676	Taiwan and coastal China
5254	148	Western and Central Pacific	56	Taiwan	Lyudao	Chaikou	22.676	121.482	6	Platygyra	Platygyra_sinensis	1185	2013-05-03	7	0.0305333	5.6e-05	unlit	22.676	Taiwan and coastal China
5258	148	Western and Central Pacific	56	Taiwan	Lyudao	Chaikou	22.676	121.482	6	Platygyra	Platygyra_sinensis	1185	2013-05-04	8	0.0305333	5.6e-05	unlit	22.676	Taiwan and coastal China
5305	149	Western and Central Pacific	56	Taiwan	Lyudao	Dabaisha	22.637	121.494	6	Platygyra	Platygyra_daedalea	1181	2012-05-12	6	0.0576033	6.88e-05	unlit	22.637	Taiwan and coastal China
5314	149	Western and Central Pacific	56	Taiwan	Lyudao	Dabaisha	22.637	121.494	6	Platygyra	Platygyra_daedalea	1181	2013-05-02	6	0.0576033	6.88e-05	unlit	22.637	Taiwan and coastal China
5306	149	Western and Central Pacific	56	Taiwan	Lyudao	Dabaisha	22.637	121.494	6	Platygyra	Platygyra_pini	1183	2012-05-12	6	0.0576033	6.88e-05	unlit	22.637	Taiwan and coastal China
5405	150	Western and Central Pacific	56	Taiwan	Lyudao	Gonggan	22.68	121.49	5	Platygyra	Platygyra_daedalea	1181	2014-05-22	7	0.0325657	7.67e-05	unlit	22.68	Taiwan and coastal China
5410	150	Western and Central Pacific	56	Taiwan	Lyudao	Gonggan	22.68	121.49	5	Platygyra	Platygyra_daedalea	1181	2014-05-23	8	0.0325657	7.67e-05	unlit	22.68	Taiwan and coastal China
5431	150	Western and Central Pacific	56	Taiwan	Lyudao	Gonggan	22.68	121.49	5	Platygyra	Platygyra_daedalea	1181	2015-06-08	5	0.0325657	7.67e-05	unlit	22.68	Taiwan and coastal China
5443	150	Western and Central Pacific	56	Taiwan	Lyudao	Gonggan	22.68	121.49	5	Platygyra	Platygyra_daedalea	1181	2016-04-29	7	0.0325657	7.67e-05	unlit	22.68	Taiwan and coastal China
5455	150	Western and Central Pacific	56	Taiwan	Lyudao	Gonggan	22.68	121.49	5	Platygyra	Platygyra_daedalea	1181	2016-05-27	5	0.0325657	7.67e-05	unlit	22.68	Taiwan and coastal China
5471	150	Western and Central Pacific	56	Taiwan	Lyudao	Gonggan	22.68	121.49	5	Platygyra	Platygyra_daedalea	1181	2016-05-28	6	0.0325657	7.67e-05	unlit	22.68	Taiwan and coastal China
5472	150	Western and Central Pacific	56	Taiwan	Lyudao	Gonggan	22.68	121.49	5	Platygyra	Platygyra_pini	1183	2016-05-28	6	0.0325657	7.67e-05	unlit	22.68	Taiwan and coastal China
5480	150	Western and Central Pacific	56	Taiwan	Lyudao	Gonggan	22.68	121.49	5	Platygyra	Platygyra_pini	1183	2016-05-29	7	0.0325657	7.67e-05	unlit	22.68	Taiwan and coastal China
5473	150	Western and Central Pacific	56	Taiwan	Lyudao	Gonggan	22.68	121.49	5	Platygyra	Platygyra_ryukyuensis	1184	2016-05-28	6	0.0325657	7.67e-05	unlit	22.68	Taiwan and coastal China
5456	150	Western and Central Pacific	56	Taiwan	Lyudao	Gonggan	22.68	121.49	5	Platygyra	Platygyra_sinensis	1185	2016-05-27	5	0.0325657	7.67e-05	unlit	22.68	Taiwan and coastal China
5474	150	Western and Central Pacific	56	Taiwan	Lyudao	Gonggan	22.68	121.49	5	Platygyra	Platygyra_sinensis	1185	2016-05-28	6	0.0325657	7.67e-05	unlit	22.68	Taiwan and coastal China
5481	150	Western and Central Pacific	56	Taiwan	Lyudao	Gonggan	22.68	121.49	5	Platygyra	Platygyra_sinensis	1185	2016-05-29	7	0.0325657	7.67e-05	unlit	22.68	Taiwan and coastal China
5485	151	Western and Central Pacific	56	Taiwan	Lyudao	Zongliao	22.68	121.47	4	Platygyra	Platygyra_ryukyuensis	1184	2015-05-10	6	0.0327344	8.75e-05	unlit	22.68	Taiwan and coastal China
5615	157	Western and Central Pacific	50	Thailand	Chumphon	Chumphon Reef_1	10.3333	99.3333	0	Platygyra	Platygyra_daedalea	1181	2003-04-22	5	0.0175316	8.18e-05	lit	10.3333	Gulf of Thailand
5619	157	Western and Central Pacific	50	Thailand	Chumphon	Chumphon Reef_1	10.3333	99.3333	0	Platygyra	Platygyra_daedalea	1181	2003-04-23	6	0.0175316	8.18e-05	lit	10.3333	Gulf of Thailand
5623	157	Western and Central Pacific	50	Thailand	Chumphon	Chumphon Reef_1	10.3333	99.3333	0	Platygyra	Platygyra_daedalea	1181	2003-04-24	7	0.0175316	8.18e-05	lit	10.3333	Gulf of Thailand
5616	157	Western and Central Pacific	50	Thailand	Chumphon	Chumphon Reef_1	10.3333	99.3333	2	Platygyra	Platygyra_ryukyuensis	1184	2003-04-22	5	0.0175316	8.18e-05	lit	10.3333	Gulf of Thailand
5620	157	Western and Central Pacific	50	Thailand	Chumphon	Chumphon Reef_1	10.3333	99.3333	2	Platygyra	Platygyra_ryukyuensis	1184	2003-04-23	6	0.0175316	8.18e-05	lit	10.3333	Gulf of Thailand
5624	157	Western and Central Pacific	50	Thailand	Chumphon	Chumphon Reef_1	10.3333	99.3333	2	Platygyra	Platygyra_ryukyuensis	1184	2003-04-24	7	0.0175316	8.18e-05	lit	10.3333	Gulf of Thailand
5617	157	Western and Central Pacific	50	Thailand	Chumphon	Chumphon Reef_1	10.3333	99.3333	0	Platygyra	Platygyra_sinensis	1185	2003-04-22	5	0.0175316	8.18e-05	lit	10.3333	Gulf of Thailand
5621	157	Western and Central Pacific	50	Thailand	Chumphon	Chumphon Reef_1	10.3333	99.3333	0	Platygyra	Platygyra_sinensis	1185	2003-04-23	6	0.0175316	8.18e-05	lit	10.3333	Gulf of Thailand
5625	157	Western and Central Pacific	50	Thailand	Chumphon	Chumphon Reef_1	10.3333	99.3333	0	Platygyra	Platygyra_sinensis	1185	2003-04-24	7	0.0175316	8.18e-05	lit	10.3333	Gulf of Thailand
5662	162	Western and Central Pacific	50	Thailand	Rayong	Koh Kudee	12.5821	101.509	2.5	Platygyra	Platygyra_sp.	1610	2013-10-24	5	0.0238262	-8.75e-05	lit	12.5821	Gulf of Thailand
5813	183	Indian Ocean	1	Israel	Eilat	Eilat Coral Nature Reserve	29.5	34.92	1	Platygyra	Platygyra_lamellina	1182	2016-06-25	5	0.0445312	0.000103125	lit	29.5	North and central Red Sea
5814	183	Indian Ocean	1	Israel	Eilat	Eilat Coral Nature Reserve	29.5	34.92	1	Platygyra	Platygyra_lamellina	1182	2016-06-26	6	0.0445312	0.000103125	lit	29.5	North and central Red Sea
5815	183	Indian Ocean	1	Israel	Eilat	Eilat Coral Nature Reserve	29.5	34.92	1	Platygyra	Platygyra_lamellina	1182	2016-06-27	7	0.0445312	0.000103125	lit	29.5	North and central Red Sea
6156	188	Western and Central Pacific	50	Thailand	Chonburi	Samaesan	12.6431	100.861	5	Platygyra	Platygyra_sinensis	1185	2017-03-17	5	0.0129588	-0.000206667	unlit	12.6431	Gulf of Thailand
1226	36	Western and Central Pacific	78	Australia	Orpheus Island	Little Pioneer Bay	-18.6112	146.487	2	Dipsastraea	Dipsastraea_pallida	1119	2016-11-19	5	0.0277083	0.000732	unlit	18.6112	Central and northern Great Barrier Reef
1575	42	Western and Central Pacific	78	Australia	Orpheus Island	Pioneer Bay_3	-18.61	146.487	0	Dipsastraea	Dipsastraea_speciosa	1123	2010-11-26	4	0.0278516	0.000835	unlit	18.61	Central and northern Great Barrier Reef
1674	49	Indian Ocean	96	Australia	Scott Reef	na	-14.0667	121.767	3	Dipsastraea	Dipsastraea_danai	1109	2003-03-26	8	0.0459107	-0.000113846	unlit	14.0667	Scott Reef, west Australia
1675	49	Indian Ocean	96	Australia	Scott Reef	na	-14.0667	121.767	0	Dipsastraea	Dipsastraea_pallida	1119	2003-03-26	8	0.0459107	-0.000113846	unlit	14.0667	Scott Reef, west Australia
2000	57	Indian Ocean	18	France	Reunion Island	Etang-Sale Coast	-21.33	55.47	1	Dipsastraea	Dipsastraea_sp.	1599	2017-01-17	5	0.0344375	-3.12e-05	lit	21.33	Mascarene Islands
5953	82	Indian Ocean	1	Israel	Eilat	na	29.5333	34.9667	10	Dipsastraea	Dipsastraea_favus	1110	2016-07-22	2	0.0403646	6.67e-05	unlit	29.5333	North and central Red Sea
5954	82	Indian Ocean	1	Israel	Eilat	na	29.5333	34.9667	10	Dipsastraea	Dipsastraea_favus	1110	2016-07-23	3	0.0403646	6.67e-05	unlit	29.5333	North and central Red Sea
5955	82	Indian Ocean	1	Israel	Eilat	na	29.5333	34.9667	10	Dipsastraea	Dipsastraea_favus	1110	2017-07-11	2	0.0403646	6.67e-05	unlit	29.5333	North and central Red Sea
5956	82	Indian Ocean	1	Israel	Eilat	na	29.5333	34.9667	10	Dipsastraea	Dipsastraea_favus	1110	2017-07-12	3	0.0403646	6.67e-05	unlit	29.5333	North and central Red Sea
5957	82	Indian Ocean	1	Israel	Eilat	na	29.5333	34.9667	10	Dipsastraea	Dipsastraea_favus	1110	2017-07-14	5	0.0403646	6.67e-05	unlit	29.5333	North and central Red Sea
5958	82	Indian Ocean	1	Israel	Eilat	na	29.5333	34.9667	10	Dipsastraea	Dipsastraea_favus	1110	2017-07-15	6	0.0403646	6.67e-05	unlit	29.5333	North and central Red Sea
5959	82	Indian Ocean	1	Israel	Eilat	na	29.5333	34.9667	10	Dipsastraea	Dipsastraea_favus	1110	2018-06-28	0	0.0403646	6.67e-05	unlit	29.5333	North and central Red Sea
5960	82	Indian Ocean	1	Israel	Eilat	na	29.5333	34.9667	10	Dipsastraea	Dipsastraea_favus	1110	2018-06-30	2	0.0403646	6.67e-05	unlit	29.5333	North and central Red Sea
5961	82	Indian Ocean	1	Israel	Eilat	na	29.5333	34.9667	10	Dipsastraea	Dipsastraea_favus	1110	2018-07-02	4	0.0403646	6.67e-05	unlit	29.5333	North and central Red Sea
2659	85	Western and Central Pacific	59	Japan	Amakusa	na	32.1667	130.033	0	Dipsastraea	Dipsastraea_favus	1110	2002-08-12	11	0.0150825	-9e-05	unlit	32.1667	South-east Kyushu, Japan
2660	85	Western and Central Pacific	59	Japan	Amakusa	na	32.1667	130.033	0	Dipsastraea	Dipsastraea_favus	1110	2002-08-13	10	0.0150825	-9e-05	unlit	32.1667	South-east Kyushu, Japan
2661	85	Western and Central Pacific	59	Japan	Amakusa	na	32.1667	130.033	0	Dipsastraea	Dipsastraea_favus	1110	2002-08-14	9	0.0150825	-9e-05	unlit	32.1667	South-east Kyushu, Japan
2662	85	Western and Central Pacific	59	Japan	Amakusa	na	32.1667	130.033	0	Dipsastraea	Dipsastraea_favus	1110	2002-08-15	8	0.0150825	-9e-05	unlit	32.1667	South-east Kyushu, Japan
2864	89	Western and Central Pacific	61	Japan	Kochi	Nishidomari	32.7667	132.733	0	Dipsastraea	Dipsastraea_favus	1110	2006-08-16	7	-0.0334373	-0.000394445	unlit	32.7667	Shikoku, Japan
3217	105	Western and Central Pacific	58	Japan	Sesoko	Sesoko Point	26.6255	127.861	2	Dipsastraea	Dipsastraea_pallida	1119	2018-05-31	2	0.0203845	-0.000159091	lit	26.6255	North Ryukyu Islands, Japan
3231	105	Western and Central Pacific	58	Japan	Sesoko	Sesoko Point	26.6255	127.861	2	Dipsastraea	Dipsastraea_pallida	1119	2018-06-01	3	0.0203845	-0.000159091	lit	26.6255	North Ryukyu Islands, Japan
3218	105	Western and Central Pacific	58	Japan	Sesoko	Sesoko Point	26.6255	127.861	2	Dipsastraea	Dipsastraea_speciosa	1123	2018-05-31	2	0.0203845	-0.000159091	lit	26.6255	North Ryukyu Islands, Japan
3219	105	Western and Central Pacific	58	Japan	Sesoko	Sesoko Point	26.6255	127.861	2	Dipsastraea	Dipsastraea_truncata	1125	2018-05-31	2	0.0203845	-0.000159091	lit	26.6255	North Ryukyu Islands, Japan
3232	105	Western and Central Pacific	58	Japan	Sesoko	Sesoko Point	26.6255	127.861	2	Dipsastraea	Dipsastraea_truncata	1125	2018-06-01	3	0.0203845	-0.000159091	lit	26.6255	North Ryukyu Islands, Japan
3861	118	Western and Central Pacific	66	Palau	Babeldaob	na	7.515	134.583	0	Dipsastraea	Dipsastraea_speciosa	1123	2002-05-30	4	0.0286566	-4.89e-05	unlit	7.515	Palau
3874	118	Western and Central Pacific	66	Palau	Babeldaob	na	7.515	134.583	0	Dipsastraea	Dipsastraea_speciosa	1123	2002-05-31	5	0.0286566	-4.89e-05	unlit	7.515	Palau
4123	133	Western and Central Pacific	47	Philippines	Cabarruyan Island	na	16.3443	120.012	2	Dipsastraea	Dipsastraea_faviaformis	1358	2007-06-05	4	0.0386378	0.00186667	unlit	16.3443	North Philippines
4132	133	Western and Central Pacific	47	Philippines	Cabarruyan Island	na	16.3443	120.012	2	Dipsastraea	Dipsastraea_faviaformis	1358	2007-06-06	5	0.0386378	0.00186667	unlit	16.3443	North Philippines
4277	137	Indian Ocean	1	Saudi Arabia	Dreams Beach	na	21.7568	39.052	5	Dipsastraea	Dipsastraea_matthaii	1117	2012-07-05	2	0.0192965	0.000221428	lit	21.7568	North and central Red Sea
4241	137	Indian Ocean	1	Saudi Arabia	Dreams Beach	na	21.7568	39.052	5	Dipsastraea	Dipsastraea_speciosa	1123	2012-06-06	2	0.0192965	0.000221428	lit	21.7568	North and central Red Sea
4248	137	Indian Ocean	1	Saudi Arabia	Dreams Beach	na	21.7568	39.052	5	Dipsastraea	Dipsastraea_speciosa	1123	2012-06-07	3	0.0192965	0.000221428	lit	21.7568	North and central Red Sea
4242	137	Indian Ocean	1	Saudi Arabia	Dreams Beach	na	21.7568	39.052	5	Dipsastraea	Dipsastraea_veroni	1126	2012-06-06	2	0.0192965	0.000221428	lit	21.7568	North and central Red Sea
4284	138	Indian Ocean	1	Saudi Arabia	Fsar	na	22.2296	39.0288	15	Dipsastraea	Dipsastraea_speciosa	1123	2014-04-21	6	0.0253334	-0.000192	lit	22.2296	North and central Red Sea
4445	143	Indian Ocean	32	Singapore	Raffles Lighthouse	na	1.16667	103.75	3	Dipsastraea	Dipsastraea_favus	1110	2012-04-11	4	0.0123652	-0.0021	lit	1.16667	Strait of Malacca, eastern Sumatra and Singapore
4483	143	Indian Ocean	32	Singapore	Raffles Lighthouse	na	1.16667	103.75	3	Dipsastraea	Dipsastraea_favus	1110	2012-04-12	5	0.0123652	-0.0021	lit	1.16667	Strait of Malacca, eastern Sumatra and Singapore
4535	143	Indian Ocean	32	Singapore	Raffles Lighthouse	na	1.16667	103.75	3	Dipsastraea	Dipsastraea_favus	1110	2014-04-19	4	0.0123652	-0.0021	lit	1.16667	Strait of Malacca, eastern Sumatra and Singapore
4581	143	Indian Ocean	32	Singapore	Raffles Lighthouse	na	1.16667	103.75	3	Dipsastraea	Dipsastraea_favus	1110	2015-04-08	4	0.0123652	-0.0021	lit	1.16667	Strait of Malacca, eastern Sumatra and Singapore
4768	143	Indian Ocean	32	Singapore	Raffles Lighthouse	na	1.16667	103.75	3	Dipsastraea	Dipsastraea_favus	1110	2019-04-24	5	0.0123652	-0.0021	lit	1.16667	Strait of Malacca, eastern Sumatra and Singapore
4784	143	Indian Ocean	32	Singapore	Raffles Lighthouse	na	1.16667	103.75	3	Dipsastraea	Dipsastraea_favus	1110	2019-04-25	6	0.0123652	-0.0021	lit	1.16667	Strait of Malacca, eastern Sumatra and Singapore
4446	143	Indian Ocean	32	Singapore	Raffles Lighthouse	na	1.16667	103.75	3	Dipsastraea	Dipsastraea_matthaii	1117	2012-04-11	4	0.0123652	-0.0021	lit	1.16667	Strait of Malacca, eastern Sumatra and Singapore
4552	143	Indian Ocean	32	Singapore	Raffles Lighthouse	na	1.16667	103.75	3	Dipsastraea	Dipsastraea_matthaii	1117	2014-04-20	5	0.0123652	-0.0021	lit	1.16667	Strait of Malacca, eastern Sumatra and Singapore
4553	143	Indian Ocean	32	Singapore	Raffles Lighthouse	na	1.16667	103.75	3	Dipsastraea	Dipsastraea_matthaii	1117	2014-04-20	5	0.0123652	-0.0021	lit	1.16667	Strait of Malacca, eastern Sumatra and Singapore
4484	143	Indian Ocean	32	Singapore	Raffles Lighthouse	na	1.16667	103.75	3	Dipsastraea	Dipsastraea_speciosa	1123	2012-04-12	5	0.0123652	-0.0021	lit	1.16667	Strait of Malacca, eastern Sumatra and Singapore
5051	145	Western and Central Pacific	56	Taiwan	Bitoujiao	na	25.1257	121.915	2	Dipsastraea	Dipsastraea_pallida	1119	2016-08-21	3	0.0362046	-0.000879999	lit	25.1257	Taiwan and coastal China
5052	145	Western and Central Pacific	56	Taiwan	Bitoujiao	na	25.1257	121.915	2	Dipsastraea	Dipsastraea_pallida	1119	2016-08-21	3	0.0362046	-0.000879999	lit	25.1257	Taiwan and coastal China
5053	145	Western and Central Pacific	56	Taiwan	Bitoujiao	na	25.1257	121.915	2	Dipsastraea	Dipsastraea_speciosa	1123	2016-08-21	3	0.0362046	-0.000879999	lit	25.1257	Taiwan and coastal China
5054	145	Western and Central Pacific	56	Taiwan	Bitoujiao	na	25.1257	121.915	2	Dipsastraea	Dipsastraea_speciosa	1123	2016-08-21	3	0.0362046	-0.000879999	lit	25.1257	Taiwan and coastal China
5245	148	Western and Central Pacific	56	Taiwan	Lyudao	Chaikou	22.676	121.482	6	Dipsastraea	Dipsastraea_pallida	1119	2012-04-14	7	0.0305333	5.6e-05	unlit	22.676	Taiwan and coastal China
5262	148	Western and Central Pacific	56	Taiwan	Lyudao	Chaikou	22.676	121.482	6	Dipsastraea	Dipsastraea_pallida	1119	2014-04-22	7	0.0305333	5.6e-05	unlit	22.676	Taiwan and coastal China
5232	148	Western and Central Pacific	56	Taiwan	Lyudao	Chaikou	22.676	121.482	6	Dipsastraea	Dipsastraea_speciosa	1123	2011-04-25	7	0.0305333	5.6e-05	unlit	22.676	Taiwan and coastal China
5241	148	Western and Central Pacific	56	Taiwan	Lyudao	Chaikou	22.676	121.482	6	Dipsastraea	Dipsastraea_speciosa	1123	2012-04-13	6	0.0305333	5.6e-05	unlit	22.676	Taiwan and coastal China
5246	148	Western and Central Pacific	56	Taiwan	Lyudao	Chaikou	22.676	121.482	6	Dipsastraea	Dipsastraea_speciosa	1123	2012-04-14	7	0.0305333	5.6e-05	unlit	22.676	Taiwan and coastal China
5248	148	Western and Central Pacific	56	Taiwan	Lyudao	Chaikou	22.676	121.482	6	Dipsastraea	Dipsastraea_speciosa	1123	2013-05-03	7	0.0305333	5.6e-05	unlit	22.676	Taiwan and coastal China
5257	148	Western and Central Pacific	56	Taiwan	Lyudao	Chaikou	22.676	121.482	6	Dipsastraea	Dipsastraea_speciosa	1123	2013-05-04	8	0.0305333	5.6e-05	unlit	22.676	Taiwan and coastal China
5263	148	Western and Central Pacific	56	Taiwan	Lyudao	Chaikou	22.676	121.482	6	Dipsastraea	Dipsastraea_speciosa	1123	2014-04-22	7	0.0305333	5.6e-05	unlit	22.676	Taiwan and coastal China
5292	149	Western and Central Pacific	56	Taiwan	Lyudao	Dabaisha	22.637	121.494	6	Dipsastraea	Dipsastraea_pallida	1119	2012-05-11	5	0.0576033	6.88e-05	unlit	22.637	Taiwan and coastal China
5297	149	Western and Central Pacific	56	Taiwan	Lyudao	Dabaisha	22.637	121.494	6	Dipsastraea	Dipsastraea_pallida	1119	2012-05-12	6	0.0576033	6.88e-05	unlit	22.637	Taiwan and coastal China
5293	149	Western and Central Pacific	56	Taiwan	Lyudao	Dabaisha	22.637	121.494	6	Dipsastraea	Dipsastraea_speciosa	1123	2012-05-11	5	0.0576033	6.88e-05	unlit	22.637	Taiwan and coastal China
5298	149	Western and Central Pacific	56	Taiwan	Lyudao	Dabaisha	22.637	121.494	6	Dipsastraea	Dipsastraea_speciosa	1123	2012-05-12	6	0.0576033	6.88e-05	unlit	22.637	Taiwan and coastal China
5357	149	Western and Central Pacific	56	Taiwan	Lyudao	Dabaisha	22.637	121.494	6	Dipsastraea	Dipsastraea_speciosa	1123	2015-06-09	6	0.0576033	6.88e-05	unlit	22.637	Taiwan and coastal China
5396	150	Western and Central Pacific	56	Taiwan	Lyudao	Gonggan	22.68	121.49	5	Dipsastraea	Dipsastraea_lizardensis	1114	2014-05-21	6	0.0325657	7.67e-05	unlit	22.68	Taiwan and coastal China
5399	150	Western and Central Pacific	56	Taiwan	Lyudao	Gonggan	22.68	121.49	5	Dipsastraea	Dipsastraea_lizardensis	1114	2014-05-22	7	0.0325657	7.67e-05	unlit	22.68	Taiwan and coastal China
5423	150	Western and Central Pacific	56	Taiwan	Lyudao	Gonggan	22.68	121.49	5	Dipsastraea	Dipsastraea_lizardensis	1114	2015-06-08	5	0.0325657	7.67e-05	unlit	22.68	Taiwan and coastal China
5461	150	Western and Central Pacific	56	Taiwan	Lyudao	Gonggan	22.68	121.49	5	Dipsastraea	Dipsastraea_lizardensis	1114	2016-05-28	6	0.0325657	7.67e-05	unlit	22.68	Taiwan and coastal China
5450	150	Western and Central Pacific	56	Taiwan	Lyudao	Gonggan	22.68	121.49	5	Dipsastraea	Dipsastraea_pallida	1119	2016-05-27	5	0.0325657	7.67e-05	unlit	22.68	Taiwan and coastal China
5462	150	Western and Central Pacific	56	Taiwan	Lyudao	Gonggan	22.68	121.49	5	Dipsastraea	Dipsastraea_pallida	1119	2016-05-28	6	0.0325657	7.67e-05	unlit	22.68	Taiwan and coastal China
5389	150	Western and Central Pacific	56	Taiwan	Lyudao	Gonggan	22.68	121.49	5	Dipsastraea	Dipsastraea_speciosa	1123	2014-04-23	8	0.0325657	7.67e-05	unlit	22.68	Taiwan and coastal China
5400	150	Western and Central Pacific	56	Taiwan	Lyudao	Gonggan	22.68	121.49	5	Dipsastraea	Dipsastraea_speciosa	1123	2014-05-22	7	0.0325657	7.67e-05	unlit	22.68	Taiwan and coastal China
5407	150	Western and Central Pacific	56	Taiwan	Lyudao	Gonggan	22.68	121.49	5	Dipsastraea	Dipsastraea_speciosa	1123	2014-05-23	8	0.0325657	7.67e-05	unlit	22.68	Taiwan and coastal China
5412	150	Western and Central Pacific	56	Taiwan	Lyudao	Gonggan	22.68	121.49	5	Dipsastraea	Dipsastraea_speciosa	1123	2015-05-10	6	0.0325657	7.67e-05	unlit	22.68	Taiwan and coastal China
5424	150	Western and Central Pacific	56	Taiwan	Lyudao	Gonggan	22.68	121.49	5	Dipsastraea	Dipsastraea_speciosa	1123	2015-06-08	5	0.0325657	7.67e-05	unlit	22.68	Taiwan and coastal China
5434	150	Western and Central Pacific	56	Taiwan	Lyudao	Gonggan	22.68	121.49	5	Dipsastraea	Dipsastraea_speciosa	1123	2015-06-09	6	0.0325657	7.67e-05	unlit	22.68	Taiwan and coastal China
5451	150	Western and Central Pacific	56	Taiwan	Lyudao	Gonggan	22.68	121.49	5	Dipsastraea	Dipsastraea_speciosa	1123	2016-05-27	5	0.0325657	7.67e-05	unlit	22.68	Taiwan and coastal China
5463	150	Western and Central Pacific	56	Taiwan	Lyudao	Gonggan	22.68	121.49	5	Dipsastraea	Dipsastraea_speciosa	1123	2016-05-28	6	0.0325657	7.67e-05	unlit	22.68	Taiwan and coastal China
5483	151	Western and Central Pacific	56	Taiwan	Lyudao	Zongliao	22.68	121.47	4	Dipsastraea	Dipsastraea_speciosa	1123	2015-05-10	6	0.0327344	8.75e-05	unlit	22.68	Taiwan and coastal China
1228	36	Western and Central Pacific	78	Australia	Orpheus Island	Little Pioneer Bay	-18.6112	146.487	4	Echinophyllia	Echinophyllia_orpheensis	1374	2016-11-19	5	0.0277083	0.000732	unlit	18.6112	Central and northern Great Barrier Reef
2650	85	Western and Central Pacific	59	Japan	Amakusa	na	32.1667	130.033	2	Echinophyllia	Echinophyllia_aspera	1369	2002-07-31	7	0.0150825	-9e-05	unlit	32.1667	South-east Kyushu, Japan
2653	85	Western and Central Pacific	59	Japan	Amakusa	na	32.1667	130.033	2	Echinophyllia	Echinophyllia_aspera	1369	2002-08-01	8	0.0150825	-9e-05	unlit	32.1667	South-east Kyushu, Japan
2656	85	Western and Central Pacific	59	Japan	Amakusa	na	32.1667	130.033	2	Echinophyllia	Echinophyllia_aspera	1369	2002-08-02	9	0.0150825	-9e-05	unlit	32.1667	South-east Kyushu, Japan
2664	85	Western and Central Pacific	59	Japan	Amakusa	na	32.1667	130.033	2	Echinophyllia	Echinophyllia_aspera	1369	2003-07-21	7	0.0150825	-9e-05	unlit	32.1667	South-east Kyushu, Japan
2669	85	Western and Central Pacific	59	Japan	Amakusa	na	32.1667	130.033	2	Echinophyllia	Echinophyllia_aspera	1369	2003-08-19	7	0.0150825	-9e-05	unlit	32.1667	South-east Kyushu, Japan
2670	85	Western and Central Pacific	59	Japan	Amakusa	na	32.1667	130.033	2	Echinophyllia	Echinophyllia_aspera	1369	2003-08-20	8	0.0150825	-9e-05	unlit	32.1667	South-east Kyushu, Japan
2672	85	Western and Central Pacific	59	Japan	Amakusa	na	32.1667	130.033	2	Echinophyllia	Echinophyllia_aspera	1369	2003-08-21	9	0.0150825	-9e-05	unlit	32.1667	South-east Kyushu, Japan
2777	89	Western and Central Pacific	61	Japan	Kochi	Nishidomari	32.7667	132.733	2	Echinophyllia	Echinophyllia_aspera	1369	2005-07-21	0	-0.0334373	-0.000394445	unlit	32.7667	Shikoku, Japan
2778	89	Western and Central Pacific	61	Japan	Kochi	Nishidomari	32.7667	132.733	2	Echinophyllia	Echinophyllia_aspera	1369	2005-07-26	5	-0.0334373	-0.000394445	unlit	32.7667	Shikoku, Japan
2781	89	Western and Central Pacific	61	Japan	Kochi	Nishidomari	32.7667	132.733	2	Echinophyllia	Echinophyllia_aspera	1369	2005-07-29	8	-0.0334373	-0.000394445	unlit	32.7667	Shikoku, Japan
2836	89	Western and Central Pacific	61	Japan	Kochi	Nishidomari	32.7667	132.733	2	Echinophyllia	Echinophyllia_aspera	1369	2006-07-29	11	-0.0334373	-0.000394445	unlit	32.7667	Shikoku, Japan
2844	89	Western and Central Pacific	61	Japan	Kochi	Nishidomari	32.7667	132.733	2	Echinophyllia	Echinophyllia_aspera	1369	2006-07-31	9	-0.0334373	-0.000394445	unlit	32.7667	Shikoku, Japan
2845	89	Western and Central Pacific	61	Japan	Kochi	Nishidomari	32.7667	132.733	2	Echinophyllia	Echinophyllia_aspera	1369	2006-08-01	8	-0.0334373	-0.000394445	unlit	32.7667	Shikoku, Japan
2846	89	Western and Central Pacific	61	Japan	Kochi	Nishidomari	32.7667	132.733	2	Echinophyllia	Echinophyllia_aspera	1369	2006-08-02	7	-0.0334373	-0.000394445	unlit	32.7667	Shikoku, Japan
2849	89	Western and Central Pacific	61	Japan	Kochi	Nishidomari	32.7667	132.733	2	Echinophyllia	Echinophyllia_aspera	1369	2006-08-04	5	-0.0334373	-0.000394445	unlit	32.7667	Shikoku, Japan
2851	89	Western and Central Pacific	61	Japan	Kochi	Nishidomari	32.7667	132.733	2	Echinophyllia	Echinophyllia_aspera	1369	2006-08-08	1	-0.0334373	-0.000394445	unlit	32.7667	Shikoku, Japan
2852	89	Western and Central Pacific	61	Japan	Kochi	Nishidomari	32.7667	132.733	2	Echinophyllia	Echinophyllia_aspera	1369	2006-08-10	1	-0.0334373	-0.000394445	unlit	32.7667	Shikoku, Japan
2853	89	Western and Central Pacific	61	Japan	Kochi	Nishidomari	32.7667	132.733	2	Echinophyllia	Echinophyllia_aspera	1369	2006-08-11	2	-0.0334373	-0.000394445	unlit	32.7667	Shikoku, Japan
2859	89	Western and Central Pacific	61	Japan	Kochi	Nishidomari	32.7667	132.733	2	Echinophyllia	Echinophyllia_aspera	1369	2006-08-15	6	-0.0334373	-0.000394445	unlit	32.7667	Shikoku, Japan
2865	89	Western and Central Pacific	61	Japan	Kochi	Nishidomari	32.7667	132.733	2	Echinophyllia	Echinophyllia_aspera	1369	2006-08-16	7	-0.0334373	-0.000394445	unlit	32.7667	Shikoku, Japan
3220	105	Western and Central Pacific	58	Japan	Sesoko	Sesoko Point	26.6255	127.861	2	Echinophyllia	Echinophyllia_echinoporoides	1372	2018-05-31	2	0.0203845	-0.000159091	lit	26.6255	North Ryukyu Islands, Japan
4258	137	Indian Ocean	1	Saudi Arabia	Dreams Beach	na	21.7568	39.052	5	Echinophyllia	Echinophyllia_aspera	1369	2012-06-09	5	0.0192965	0.000221428	lit	21.7568	North and central Red Sea
4295	138	Indian Ocean	1	Saudi Arabia	Fsar	na	22.2296	39.0288	15	Echinophyllia	Echinophyllia_aspera	1369	2014-05-20	6	0.0253334	-0.000192	lit	22.2296	North and central Red Sea
4296	138	Indian Ocean	1	Saudi Arabia	Fsar	na	22.2296	39.0288	15	Echinophyllia	Echinophyllia_aspera	1369	2014-05-21	7	0.0253334	-0.000192	lit	22.2296	North and central Red Sea
4485	143	Indian Ocean	32	Singapore	Raffles Lighthouse	na	1.16667	103.75	3	Echinophyllia	Echinophyllia_aspera	1369	2012-04-12	5	0.0123652	-0.0021	lit	1.16667	Strait of Malacca, eastern Sumatra and Singapore
4536	143	Indian Ocean	32	Singapore	Raffles Lighthouse	na	1.16667	103.75	3	Echinophyllia	Echinophyllia_aspera	1369	2014-04-19	4	0.0123652	-0.0021	lit	1.16667	Strait of Malacca, eastern Sumatra and Singapore
4719	143	Indian Ocean	32	Singapore	Raffles Lighthouse	na	1.16667	103.75	3	Echinophyllia	Echinophyllia_aspera	1369	2018-04-05	5	0.0123652	-0.0021	lit	1.16667	Strait of Malacca, eastern Sumatra and Singapore
4748	143	Indian Ocean	32	Singapore	Raffles Lighthouse	na	1.16667	103.75	3	Echinophyllia	Echinophyllia_aspera	1369	2018-04-06	6	0.0123652	-0.0021	lit	1.16667	Strait of Malacca, eastern Sumatra and Singapore
4486	143	Indian Ocean	32	Singapore	Raffles Lighthouse	na	1.16667	103.75	3	Echinophyllia	Echinophyllia_echinoporoides	1372	2012-04-12	5	0.0123652	-0.0021	lit	1.16667	Strait of Malacca, eastern Sumatra and Singapore
4487	143	Indian Ocean	32	Singapore	Raffles Lighthouse	na	1.16667	103.75	3	Echinophyllia	Echinophyllia_echinoporoides	1372	2012-04-12	5	0.0123652	-0.0021	lit	1.16667	Strait of Malacca, eastern Sumatra and Singapore
4720	143	Indian Ocean	32	Singapore	Raffles Lighthouse	na	1.16667	103.75	3	Echinophyllia	Echinophyllia_echinoporoides	1372	2018-04-05	5	0.0123652	-0.0021	lit	1.16667	Strait of Malacca, eastern Sumatra and Singapore
4853	145	Western and Central Pacific	56	Taiwan	Bitoujiao	na	25.1257	121.915	2	Echinophyllia	Echinophyllia_aspera	1369	2015-08-03	3	0.0362046	-0.000879999	lit	25.1257	Taiwan and coastal China
4854	145	Western and Central Pacific	56	Taiwan	Bitoujiao	na	25.1257	121.915	2	Echinophyllia	Echinophyllia_aspera	1369	2015-08-03	3	0.0362046	-0.000879999	lit	25.1257	Taiwan and coastal China
4837	145	Western and Central Pacific	56	Taiwan	Bitoujiao	na	25.1257	121.915	2	Echinophyllia	Echinophyllia_echinoporoides	1372	2014-07-20	8	0.0362046	-0.000879999	lit	25.1257	Taiwan and coastal China
4838	145	Western and Central Pacific	56	Taiwan	Bitoujiao	na	25.1257	121.915	2	Echinophyllia	Echinophyllia_echinoporoides	1372	2014-07-20	8	0.0362046	-0.000879999	lit	25.1257	Taiwan and coastal China
5093	147	Western and Central Pacific	56	Taiwan	Longdong	na	25.1187	121.92	10	Echinophyllia	Echinophyllia_echinoporoides	1372	2016-07-23	3	0.0362046	-0.000879999	lit	25.1187	Taiwan and coastal China
5094	147	Western and Central Pacific	56	Taiwan	Longdong	na	25.1187	121.92	10	Echinophyllia	Echinophyllia_echinoporoides	1372	2016-07-23	3	0.0362046	-0.000879999	lit	25.1187	Taiwan and coastal China
5095	147	Western and Central Pacific	56	Taiwan	Longdong	na	25.1187	121.92	10	Echinophyllia	Echinophyllia_echinoporoides	1372	2016-07-24	4	0.0362046	-0.000879999	lit	25.1187	Taiwan and coastal China
5096	147	Western and Central Pacific	56	Taiwan	Longdong	na	25.1187	121.92	10	Echinophyllia	Echinophyllia_echinoporoides	1372	2016-07-24	4	0.0362046	-0.000879999	lit	25.1187	Taiwan and coastal China
5097	147	Western and Central Pacific	56	Taiwan	Longdong	na	25.1187	121.92	10	Echinophyllia	Echinophyllia_echinoporoides	1372	2016-07-24	4	0.0362046	-0.000879999	lit	25.1187	Taiwan and coastal China
5098	147	Western and Central Pacific	56	Taiwan	Longdong	na	25.1187	121.92	10	Echinophyllia	Echinophyllia_echinoporoides	1372	2016-07-24	4	0.0362046	-0.000879999	lit	25.1187	Taiwan and coastal China
5103	147	Western and Central Pacific	56	Taiwan	Longdong	na	25.1187	121.92	10	Echinophyllia	Echinophyllia_echinoporoides	1372	2016-07-26	6	0.0362046	-0.000879999	lit	25.1187	Taiwan and coastal China
5104	147	Western and Central Pacific	56	Taiwan	Longdong	na	25.1187	121.92	10	Echinophyllia	Echinophyllia_echinoporoides	1372	2016-07-26	6	0.0362046	-0.000879999	lit	25.1187	Taiwan and coastal China
1220	36	Western and Central Pacific	78	Australia	Orpheus Island	Little Pioneer Bay	-18.6112	146.487	2	Porites	Porites_cylindrica	756	2016-11-17	3	0.0277083	0.000732	unlit	18.6112	Central and northern Great Barrier Reef
1236	36	Western and Central Pacific	78	Australia	Orpheus Island	Little Pioneer Bay	-18.6112	146.487	2	Porites	Porites_lutea	775	2016-11-19	5	0.0277083	0.000732	unlit	18.6112	Central and northern Great Barrier Reef
1576	42	Western and Central Pacific	78	Australia	Orpheus Island	Pioneer Bay_3	-18.61	146.487	1	Porites	Porites_cylindrica	756	2010-11-26	4	0.0278516	0.000835	unlit	18.61	Central and northern Great Barrier Reef
3834	115	Western and Central Pacific	49	Malaysia	Pulau Bidong	na	5.621	103.057	0	Porites	Porites_lutea	775	2019-03-24	3	0.0071641	8.46e-05	lit	5.621	Sunda Shelf, south-east Asia
3869	118	Western and Central Pacific	66	Palau	Babeldaob	na	7.515	134.583	0	Porites	Porites_lobata	774	2002-05-30	4	0.0286566	-4.89e-05	unlit	7.515	Palau
3870	118	Western and Central Pacific	66	Palau	Babeldaob	na	7.515	134.583	-99	Porites	Porites_rus	791	2002-05-30	4	0.0286566	-4.89e-05	lit	7.515	Palau
4149	135	Indian Ocean	1	Saudi Arabia	Abu Madafi	na	22.05	38.75	5	Porites	Porites_lutea	775	2013-04-28	3	0.0284077	0.000228571	lit	22.05	North and central Red Sea
4201	136	Indian Ocean	1	Saudi Arabia	Al Fahal	na	22.224	38.9695	5	Porites	Porites_columnaris	753	2012-05-06	0	0.0257917	-0.000104615	lit	22.224	North and central Red Sea
4206	136	Indian Ocean	1	Saudi Arabia	Al Fahal	na	22.224	38.9695	5	Porites	Porites_columnaris	753	2012-05-07	1	0.0257917	-0.000104615	lit	22.224	North and central Red Sea
4207	136	Indian Ocean	1	Saudi Arabia	Al Fahal	na	22.224	38.9695	5	Porites	Porites_lobata	774	2012-05-07	1	0.0257917	-0.000104615	lit	22.224	North and central Red Sea
4202	136	Indian Ocean	1	Saudi Arabia	Al Fahal	na	22.224	38.9695	5	Porites	Porites_lutea	775	2012-05-06	0	0.0257917	-0.000104615	lit	22.224	North and central Red Sea
4203	136	Indian Ocean	1	Saudi Arabia	Al Fahal	na	22.224	38.9695	5	Porites	Porites_lutea	775	2012-05-06	0	0.0257917	-0.000104615	lit	22.224	North and central Red Sea
4208	136	Indian Ocean	1	Saudi Arabia	Al Fahal	na	22.224	38.9695	5	Porites	Porites_lutea	775	2012-05-07	1	0.0257917	-0.000104615	lit	22.224	North and central Red Sea
4209	136	Indian Ocean	1	Saudi Arabia	Al Fahal	na	22.224	38.9695	5	Porites	Porites_lutea	775	2012-05-07	1	0.0257917	-0.000104615	lit	22.224	North and central Red Sea
4212	136	Indian Ocean	1	Saudi Arabia	Al Fahal	na	22.224	38.9695	5	Porites	Porites_lutea	775	2012-05-08	2	0.0257917	-0.000104615	lit	22.224	North and central Red Sea
4213	136	Indian Ocean	1	Saudi Arabia	Al Fahal	na	22.224	38.9695	5	Porites	Porites_lutea	775	2012-05-08	2	0.0257917	-0.000104615	lit	22.224	North and central Red Sea
4220	136	Indian Ocean	1	Saudi Arabia	Al Fahal	na	22.224	38.9695	5	Porites	Porites_lutea	775	2012-05-09	3	0.0257917	-0.000104615	lit	22.224	North and central Red Sea
4221	136	Indian Ocean	1	Saudi Arabia	Al Fahal	na	22.224	38.9695	5	Porites	Porites_lutea	775	2012-05-09	3	0.0257917	-0.000104615	lit	22.224	North and central Red Sea
4255	137	Indian Ocean	1	Saudi Arabia	Dreams Beach	na	21.7568	39.052	5	Porites	Porites_solida	793	2012-06-08	4	0.0192965	0.000221428	lit	21.7568	North and central Red Sea
4263	137	Indian Ocean	1	Saudi Arabia	Dreams Beach	na	21.7568	39.052	5	Porites	Porites_solida	793	2012-06-09	5	0.0192965	0.000221428	lit	21.7568	North and central Red Sea
4303	139	Indian Ocean	1	Saudi Arabia	Qita al Kirsh	na	22.4322	38.997	5	Porites	Porites_lutea	775	2013-04-27	2	0.0320625	0.00031	lit	22.4322	North and central Red Sea
5119	147	Western and Central Pacific	56	Taiwan	Longdong	na	25.1187	121.92	7	Porites	Porites_lutea	775	2016-08-19	1	0.0362046	-0.000879999	lit	25.1187	Taiwan and coastal China
[truncated: 802 more rows]

## Sheet: Figure 3
Site_ID	Lat	Lon	date	Jday	ALAN	Sun	Moon	MaxALL	MaxSUNMOON	DayNight	SumSunMoon	SumAll
[truncated: 112,944 more rows]
